# Supplementary material for: Regulation of copper uptake by the SWI/SNF chromatin remodeling complex in Candida albicans affects susceptibility to antifungal and oxidative stresses under hypoxia
Source: FEMS Yeast Res. 2024 May 17;24:foae018. doi: 10.1093/femsyr/foae018 (PMC11160329; doi:10.1093/femsyr/foae018)
Supplement: foae018_Supplemental_Files [file foae018_supplemental_files.zip › Table S1.xlsx]

## Sheet: Table S1
Table S1	RNA-seq raw data and lists of differentially modulated transcripts in snf5 mutant treated with either fluconazole or amphotericin B under hypoxic conditions.
	Description	All	RNA-seq raw data
		Diff Fcz	Differentially modulated transcripts in snf5 mutant treated with fluconazole under hypoxia
		Diff AmB	Differentially modulated transcripts in snf5 mutant treated with amphotericin under hypoxia

## Sheet: All
ASSEMBLY22_ID	Gene	ORF19_ID	snf5 + Fcz vs WT +Fcz		snf5 + AmB vs WT +AmB
			log2FC_Int	fdr_Int	log2FC_Int	fdr_Int
C7_00110W_A	SOD3	orf19.7111.1	6.22	0.278	5.99	0.00554
C1_05830W_A	C1_05830W_A	orf19.2468	5.09	0.303	1.6	0.299
CR_07290W_A	FRE7	orf19.6139	3.97	0.294	3.55	0.113
CR_07280W_A	FRE30	orf19.6140	3.94	0.626	3.56	0.131
C7_00430W_A	C7_00430W_A	orf19.7077	3.54	0.368	3.14	0.0438
C6_00790C_A	CTR1	orf19.3646	3.11	0.484	2.69	0.0203
C5_03060C_A	TNA1	orf19.4335	2.93	0.621	1.48	0.234
C4_06900W_A	GST1	orf19.3121	2.76	0.834	1.46	0.416
C4_06910W_A	C4_06910W_A	orf19.3120	2.67	0.947	1.73	0.128
C1_09150W_A	AOX2	orf19.4773	2.62	0.863	3.41	0.2
C4_06780C_A	OYE32	orf19.3131	2.28	0.783	1.26	0.161
C1_13100W_A	C1_13100W_A	orf19.4936.1	2.16	0.382	2.49	0.109
C1_01980W_A	HGT1	orf19.4527	2.12	0.122	3.42	0.00518
C6_01990W_A	PLB1	orf19.689	2.08	0.626	3.3	0.00856
C6_02210W_A	C6_02210W_A	orf19.3461	1.76	0.882	1.98	0.0145
C7_03140W_A	C7_03140W_A	orf19.5141	1.74	0.628	2.21	0.0152
C6_01510W_A	OYE23	orf19.3433	1.7	0.92	0.38	0.691
C7_00510W_A	MAC1	orf19.7068	1.61	0.328	1.61	0.0076
C2_02970C_A	ALD5	orf19.5806	1.6	0.624	2.29	0.00702
C3_05750C_A	C3_05750C_A	orf19.7356	1.58	0.974	2	0.118
C1_00290W_A	POL93	orf19.6078	1.57	0.386	1.24	0.33
C5_03520W_A	C5_03520W_A	orf19.6661	1.57	0.525	0.85	0.527
C5_04690C_A	C5_04690C_A	orf19.3954.1	1.52	0.823	1.19	0.38
C2_08430C_A	PGA46	orf19.3638	1.51	0.567	0.57	0.678
C3_02060W_A	C3_02060W_A	orf19.1641	1.48	0.863	1.61	0.0746
C3_02750W_A	C3_02750W_A	orf19.265	1.45	0.963	-0.39	0.928
C7_00770W_A	C7_00770W_A	orf19.7042	1.32	0.527	0.35	0.665
C5_04390C_A	C5_04390C_A	orf19.3925	1.31	0.567	0.33	0.802
CR_09220C_A	LIP7	orf19.7320	1.3	0.409	0.6	0.424
C2_02940W_A	MET1	orf19.5811	1.28	0.714	0.29	0.537
C1_09770W_A	C1_09770W_A	orf19.4842	1.27	0.356	1.52	0.0884
C7_02920W_A	C7_02920W_A	orf19.5169	1.25	0.344	1.19	0.0238
C7_03310W_A	C7_03310W_A	orf19.1344	1.23	0.13	2.64	0.00518
CR_08510W_A	PGA13	orf19.6420	1.23	0.454	1.34	0.0548
C2_02060C_A	FMO1	orf19.1523	1.22	0.721	1.45	0.123
C3_01300C_A	NCE103	orf19.1721	1.22	0.956	2.49	0.000612
CR_00620C_A	ARG1	orf19.7469	1.21	0.289	1.25	0.109
C3_05620W_A	ATO5	orf19.6997	1.19	0.973	1.28	0.149
C4_00980C_A	MRV1	orf19.4691	1.19	0.983	0.13	0.872
CR_00200W_A	PCK1	orf19.7514	1.19	0.882	2.6	0.113
C4_06890W_A	ARR3	orf19.3122	1.17	0.961	0.45	0.437
C2_05900W_A	C2_05900W_A	orf19.5212	1.16	0.569	0.34	0.855
C4_01340W_A	C4_01340W_A	orf19.4653	1.16	0.991	-1.23	0.672
C3_02950C_A	MET13	orf19.288	1.14	0.863	1.07	0.0141
C6_03170C_A	MDR1	orf19.5604	1.14	0.429	0.47	0.446
C2_02570W_A	C2_02570W_A	orf19.1582	1.12	0.426	0.23	0.781
C3_07430W_A	C3_07430W_A	orf19.6747	1.11	0.988	1.34	0.0805
C1_09900W_A	LIP3	orf19.4856	1.1	0.275	0.03	0.979
CR_09170C_A	SSU1	orf19.7313	1.09	0.419	1.03	0.293
C2_06720W_A	GRE2	orf19.3150	1.08	0.669	0.63	0.143
C7_01880C_A	C7_01880C_A	orf19.6532	1.08	0.36	1.01	0.364
C1_05340C_A	ZCF2	orf19.431	1.07	0.392	0.82	0.166
C4_00640W_A	C4_00640W_A	orf19.4179	1.07	0.988	0.02	0.987
C1_05730W_A	C1_05730W_A	snR39b	1.04	0.121	0.6	0.263
C6_01410C_A	OYE2	orf19.3443	1.03	0.735	0.2	0.741
CR_07740W_A	CR_07740W_A	orf19.2633.1	1.03	0.345	-0.73	0.764
C1_02670C_A	C1_02670C_A	orf19.2957	1.01	0.662	0.93	0.501
C6_03700W_A	ALS1	orf19.5741	1.01	0.65	0.69	0.156
CR_01920W_A	CR_01920W_A	orf19.2591	1.01	0.243	3.23	0.0568
C1_11510C_A	C1_11510C_A	orf19.1169	1	0.571	1.05	0.0623
C4_02220C_A	ZCF25	orf19.4568	1	0.943	0.69	0.149
C4_05560C_A	ARO9	orf19.1237	0.98	0.755	0.95	0.0192
C2_04450W_A	C2_04450W_A	orf19.4507	0.96	0.676	1	0.0544
C1_05960W_A	PGA45	orf19.2451	0.94	0.293	1.76	0.0145
C4_01600C_A	C4_01600C_A	snR75	0.94	0.981	-0.13	0.896
C4_06150C_A	C4_06150C_A	orf19.2922	0.94	0.902	0.26	0.838
CR_07140C_A	CR_07140C_A	orf19.11	0.94	0.349	1.78	0.34
C3_05640W_A	C3_05640W_A	orf19.6999	0.93	0.99	0.43	0.717
C7_02520W_A	C7_02520W_A	orf19.6458	0.93	0.2	0.43	0.513
C7_03300C_A	LIP8	orf19.1345	0.93	0.215	1.53	0.143
C4_01610C_A	C4_01610C_A	snR76	0.92	0.935	-0.52	0.598
C6_01500C_A	TRY5	orf19.3434	0.92	0.616	1.23	0.082
C1_01740W_A	CTN1	orf19.4551	0.9	0.0876	-0.22	0.914
C1_09940W_A	C1_09940W_A	orf19.4861.1	0.9	0.539	0.2	0.898
C2_01540W_A	C2_01540W_A	orf19.1461	0.9	0.957	1.45	0.0145
C2_10180W_A	IFR1	orf19.1763	0.9	0.841	0.57	0.17
C2_04440W_A	C2_04440W_A	orf19.4508	0.89	0.492	0.77	0.159
CR_01930C_A	BIO2	orf19.2593	0.89	0.212	1.38	0.0461
C1_07670W_A	ZCF4	orf19.1227	0.88	0.243	-1.31	0.207
C7_02150C_A	ECM42	orf19.6500	0.88	0.398	1.03	0.0175
C1_03490W_A	C1_03490W_A	orf19.3051	0.87	0.126	2.03	0.0307
C1_04010C_A	C1_04010C_A	orf19.4476	0.87	0.122	1.35	0.0076
C5_03130W_A	SUT1	orf19.4342	0.87	0.748	1.66	0.0867
C6_01110W_A	FAD2	orf19.118	0.87	0.362	1.17	0.0141
C2_06590C_A	GIT1	orf19.34	0.86	0.617	0.66	0.268
C4_01550C_A	CPA1	orf19.4630	0.86	0.981	0.57	0.091
CR_00640W_A	ACC1	orf19.7466	0.86	0.17	1.52	0.0478
CR_10860C_A	CTA26	orf19.7680	0.86	0.639	1.1	0.0154
C1_13450W_A	HYR1	orf19.4975	0.84	0.473	0.58	0.121
C3_06220C_A	OAC1	orf19.7411	0.84	0.96	0.17	0.805
C4_02410C_A	AHP1	orf19.2762	0.83	0.928	1.33	0.0537
C6_01180C_A	EBP1	orf19.125	0.83	0.636	0.3	0.512
C1_05350W_A	YPT53	orf19.430	0.82	0.0876	0.93	0.137
C3_03630W_A	ECM18	orf19.6958	0.82	0.896	0.63	0.527
C4_03820C_A	HRQ2	orf19.5037	0.82	0.937	1.77	0.0159
C5_00600C_A	C5_00600C_A	orf19.929	0.82	0.739	1.59	0.0266
C6_04620C_A	NAG4	orf19.2160	0.82	0.85	-1.25	0.203
CR_03280W_A	IFR2	orf19.2396	0.82	0.142	0.07	0.891
C1_06340W_A	C1_06340W_A	orf19.6277	0.81	0.162	0.43	0.373
C2_01300C_A	MNN24	orf19.1995	0.81	0.577	1.08	0.0162
C6_02480W_A	C6_02480W_A	orf19.5517	0.8	0.87	0.1	0.861
CR_09680C_A	RTA4	orf19.6595	0.8	0.33	0.77	0.326
CR_02490W_A	OPT4	orf19.176	0.79	0.13	-0.47	0.62
C2_07280W_A	C2_07280W_A	orf19.2285	0.78	0.863	0.07	0.913
C5_03650C_A	C5_03650C_A	orf19.6678	0.78	0.724	-0.02	0.984
CR_00290W_A	CR_00290W_A	orf19.7504	0.78	0.141	3.06	0.0911
C1_00270W_A	C1_00270W_A	orf19.6079	0.77	0.326	0.47	0.481
C1_10810W_A	C1_10810W_A	orf19.2336	0.77	0.296	-0.34	0.708
C2_10300C_A	C2_10300C_A	orf19.1748	0.77	0.977	0.69	0.156
C5_01070C_A	C5_01070C_A	orf19.1964	0.77	0.8	1.82	0.017
C6_03930W_A	OPT8	orf19.5770	0.77	0.453	-0.04	0.942
CR_06460W_A	GST3	orf19.720	0.77	0.227	0.59	0.298
CR_08310C_A	CR_08310C_A	orf19.6398	0.77	0.322	-0.31	0.665
CR_08880C_A	CR_08880C_A	orf19.7283	0.77	0.462	0.03	0.989
C1_10060C_A	C1_10060C_A	orf19.4873	0.76	0.82	-1.15	0.493
C2_10000C_A	C2_10000C_A	orf19.1782.1	0.76	0.859	-0.16	0.835
C3_06530W_A	C3_06530W_A	orf19.7442	0.76	0.965	2.04	0.00856
C6_00730W_A	C6_00730W_A	orf19.3655	0.76	0.434	1.4	0.158
CR_06190C_A	CR_06190C_A	snR61	0.76	0.302	0.09	0.919
C1_08190C_A	CAT8	orf19.5097	0.75	0.409	0.04	0.959
C2_02950W_A	C2_02950W_A	orf19.5809	0.75	0.764	0.54	0.0595
C4_04300C_A	C4_04300C_A	orf19.1417	0.75	0.835	0.74	0.0696
C1_11630C_A	FUS1	orf19.1156	0.74	0.82	0.05	0.963
C3_04830C_A	FAS2	orf19.5949	0.73	0.969	1.38	0.0395
C4_03710C_A	C4_03710C_A	orf19.1307	0.73	0.942	0.71	0.243
C5_00190C_A	FAS1	orf19.979	0.73	0.876	1.35	0.0412
C5_02000C_A	ACH1	orf19.3171	0.73	0.75	0.95	0.00702
C2_09220W_A	DDR48	orf19.4082	0.72	0.811	1.91	0.167
C4_05700W_A	ZCF5	orf19.1255	0.72	0.809	0.49	0.207
C5_05430W_A	PEX4	orf19.4041	0.72	0.411	0.63	0.22
CR_00090C_A	CR_00090C_A	orf19.7531	0.72	0.256	0.4	0.0961
C2_00340C_A	ARO8	orf19.2098	0.71	0.521	0.25	0.187
C2_07070W_A	C2_07070W_A	orf19.2262	0.71	0.79	0.32	0.255
C3_01130C_A	C3_01130C_A	orf19.2515	0.71	0.863	1.62	0.154
C5_01100C_A	CLN3	orf19.1960	0.71	0.765	0.82	0.1
CR_00020W_A	TLO1	orf19.7544	0.7	0.301	0.97	0.0159
CR_07940W_A	CR_07940W_A	orf19.604	0.7	0.448	0.62	0.386
C1_04290C_A	ACS2	orf19.1064	0.69	0.498	0.71	0.0247
C2_06930C_A	C2_06930C_A	orf19.2247	0.69	0.673	0.54	0.664
C6_02400W_A	C6_02400W_A	LSU-C2809	0.69	0.728	0.19	0.829
C2_01530C_A	C2_01530C_A	orf19.1460	0.68	0.906	0.96	0.00518
C2_09280C_A	C2_09280C_A	orf19.4090	0.68	0.851	0.49	0.308
C4_01800W_A	C4_01800W_A	orf19.4612	0.68	0.882	0.23	0.808
C7_02810W_A	PRX1	orf19.5180	0.68	0.343	0.4	0.181
C1_04930C_A	C1_04930C_A	orf19.751	0.67	0.17	1.93	0.082
C3_01820W_A	C3_01820W_A	orf19.1664	0.67	0.858	1.12	0.0224
CR_03510W_A	CR_03510W_A	orf19.4394	0.67	0.0902	0.23	0.849
C4_03490C_A	C4_03490C_A	orf19.3376	0.66	0.899	0.04	0.977
C4_06120W_A	GDH3	orf19.4716	0.66	0.868	0.12	0.404
C5_00710W_A	IFF8	orf19.570	0.66	0.67	0.56	0.518
C5_05190W_A	PCL5	orf19.4012	0.66	0.755	0.15	0.635
C2_04310W_A	ERG10	orf19.1591	0.65	0.566	0.9	0.00518
C6_02450W_A	C6_02450W_A	orf19.5514	0.65	0.707	0.19	0.805
CR_03440W_A	CR_03440W_A	orf19.2376	0.64	0.212	0.34	0.529
CR_08610W_A	CR_08610W_A	orf19.6435	0.64	0.522	0.67	0.039
C4_04160W_A	C4_04160W_A	orf19.5293	0.63	0.863	1.18	0.00518
C6_03070C_A	C6_03070C_A	orf19.5589	0.63	0.78	-0.01	0.992
C1_05080W_A	GPT1	orf19.4063	0.62	0.62	-0.34	0.772
C2_00240C_A	SOD6	orf19.2108	0.62	0.55	1.87	0.0817
C2_06890C_A	C2_06890C_A	orf19.2244	0.62	0.826	0.52	0.0337
C4_04310W_A	CPA1	orf19.1416	0.62	0.852	0.72	0.0526
C5_04270C_A	SAH1	orf19.3911	0.62	0.453	0.83	0.0141
C6_03060W_A	PGA60	orf19.5588	0.62	0.298	0.7	0.294
C7_01010W_A	C7_01010W_A	orf19.7013	0.62	0.269	-0.05	0.94
CR_01620C_A	MET6	orf19.2551	0.62	0.493	0.73	0.0548
CR_09100C_A	CR_09100C_A	orf19.7306	0.62	0.329	0.18	0.551
C1_13830C_A	PDX1	orf19.5021	0.61	0.485	0.41	0.19
C2_00350W_A	C2_00350W_A	orf19.2097	0.61	0.432	0.51	0.0291
C2_06170C_A	ECM17	orf19.4099	0.61	0.926	-0.07	0.821
C4_01940W_A	PHO89	orf19.4599	0.61	0.918	0.48	0.443
C5_00660C_A	ERG11	orf19.922	0.61	0.639	0.99	0.00857
C7_02830C_A	LIP5	orf19.5179	0.6	0.516	-0.25	0.729
C4_00750C_A	C4_00750C_A	orf19.4167	0.59	0.966	1.46	0.000612
C4_04380C_A	C4_04380C_A	orf19.1409.2	0.59	0.771	0.46	0.0749
C4_05400C_A	C4_05400C_A	orf19.1797	0.59	0.936	0.74	0.00856
C6_00480C_A	FET31	orf19.4211	0.59	0.736	0.18	0.748
C6_01060C_A	CAN2	orf19.111	0.59	0.434	1.1	0.255
CR_02780W_A	CR_02780W_A	orf19.2836	0.59	0.481	0.88	0.345
C2_00510W_A	C2_00510W_A	orf19.2076	0.58	0.805	0.11	0.682
C2_03120W_A	AMO1	orf19.5784	0.58	0.439	0.11	0.766
C2_09140C_A	MET10	orf19.4076	0.58	0.817	-0.05	0.836
C3_06520C_A	C3_06520C_A	orf19.7441	0.58	0.972	1.77	0.00702
C3_07070C_A	C3_07070C_A	orf19.6793	0.58	0.989	0.13	0.827
C4_07250C_A	TLO10	orf19.3074	0.58	0.839	0.64	0.00856
C5_02130W_A	C5_02130W_A	orf19.4217	0.58	0.71	0.6	0.405
C1_08360C_A	OLE1	orf19.5117	0.57	0.121	0.91	0.0223
C1_09760C_A	SHY1	orf19.4841	0.57	0.828	0.62	0.118
C2_04180C_A	C2_04180C_A	orf19.804	0.57	0.671	0.21	0.753
C3_01280W_A	C3_01280W_A	orf19.1723	0.57	0.964	0.54	0.0145
C4_04530C_A	PHR1	orf19.3829	0.57	0.912	0.23	0.496
CR_03270W_A	CR_03270W_A	orf19.2397	0.57	0.619	0.91	0.0642
C1_04910C_A	C1_04910C_A	orf19.752	0.56	0.496	1.33	0.0349
C2_00010W_A	TLO5	orf19.1925	0.56	0.349	0.39	0.099
C3_04340W_A	ATF1	orf19.5877	0.56	0.968	-0.05	0.95
C7_01570C_A	C7_01570C_A	orf19.6569	0.56	0.508	0.27	0.644
CR_00610W_A	IFF4	orf19.7472	0.56	0.16	1.06	0.0293
CR_09750C_A	CR_09750C_A	orf19.7547	0.56	0.162	0.82	0.0247
C1_09290C_A	ARG5,6	orf19.4788	0.55	0.194	-0.01	0.963
C3_02600C_A	SLC1	orf19.250	0.55	0.962	0.92	0.0076
C4_02200C_A	C4_02200C_A	orf19.4570	0.55	0.928	0.28	0.338
C5_02160W_A	SST2	orf19.4222	0.55	0.741	0.38	0.38
C5_04850W_A	C5_04850W_A	orf19.3971	0.55	0.603	0.56	0.24
CR_10790W_A	MAL2	orf19.7668	0.55	0.237	0.32	0.501
C1_09010W_A	NAR1	orf19.4757	0.54	0.839	0.1	0.763
C1_11530C_A	C1_11530C_A	orf19.1167	0.54	0.57	0.05	0.933
C2_04480W_A	C2_04480W_A	orf19.4504	0.54	0.702	1.19	0.0604
C3_00190W_A	C3_00190W_A	orf19.5451	0.54	0.851	0.21	0.835
C3_04620C_A	C3_04620C_A	orf19.5920	0.54	0.922	0.57	0.115
C3_05280C_A	C3_05280C_A	orf19.6007	0.54	0.982	0.63	0.0462
CR_06760C_A	LSC2	orf19.1860	0.54	0.182	0.33	0.292
C1_00040W_A	CTA2	orf19.6112	0.53	0.148	0.5	0.0374
C1_14140C_A	SET3	orf19.7221	0.53	0.638	1.55	0.0326
C3_05990C_A	C3_05990C_A	orf19.7380	0.53	0.992	0.5	0.0346
C4_05250W_A	C4_05250W_A	orf19.6864	0.53	0.851	0.2	0.799
CR_10160W_A	FAA4	orf19.7592	0.53	0.41	0.97	0.0141
C2_00700W_A	C2_00700W_A	orf19.2057	0.52	0.303	0.49	0.0316
C2_01380W_A	PLB4.5	orf19.1442	0.52	0.393	1.67	0.0395
C2_01550W_A	SMP2	orf19.1462	0.52	0.475	1.07	0.00702
C2_04280W_A	C2_04280W_A	orf19.792	0.52	0.538	-0.38	0.449
C3_04840C_A	C3_04840C_A	orf19.5952	0.52	0.941	1.58	0.084
C3_05600W_A	ATO6	orf19.6995	0.52	0.976	-0.45	0.226
CR_01910C_A	CR_01910C_A	orf19.2590	0.52	0.559	1.72	0.123
C1_12070C_A	C1_12070C_A	orf19.5258	0.51	0.603	0.24	0.353
C4_02930W_A	C4_02930W_A	orf19.2701	0.51	0.919	0.94	0.112
C4_03520C_A	RBT1	orf19.1327	0.51	0.96	-0.13	0.87
C5_05500C_A	CTA24	orf19.4054	0.51	0.618	0.56	0.0191
C7_03280C_A	C7_03280C_A	orf19.5125	0.51	0.639	1.05	0.0567
C7_04090C_A	C7_04090C_A	orf19.7166	0.51	0.159	1.08	0.0223
CR_00740C_A	BMT3	orf19.3282	0.51	0.162	0.84	0.0346
C1_05480C_A	C1_05480C_A	orf19.416	0.5	0.356	0.52	0.168
C1_11950W_A	C1_11950W_A	orf19.5270	0.5	0.353	0.29	0.768
C3_05760W_A	C3_05760W_A	orf19.7357	0.5	0.944	0.8	0.0493
C4_02080W_A	C4_02080W_A	orf19.4583	0.5	0.946	0.29	0.389
C1_10800C_A	ALP1	orf19.2337	0.49	0.692	-0.22	0.687
C2_03770C_A	STE11	orf19.844	0.49	0.567	0.43	0.127
C3_01780C_A	C3_01780C_A	orf19.1667.1	0.49	0.891	0.73	0.119
C6_03080C_A	ADO1	orf19.5591	0.49	0.743	0.57	0.0223
C1_02630C_A	EXG2	orf19.2952	0.48	0.102	0.24	0.319
C1_04660W_A	DUR1,2	orf19.780	0.48	0.284	-0.32	0.198
C1_11610C_A	C1_11610C_A	orf19.1159	0.48	0.199	-0.26	0.64
C1_11700C_A	MRF1	orf19.1149	0.48	0.454	0.06	0.904
C2_01880C_A	ZCF6	orf19.1497	0.48	0.826	0.12	0.521
C2_02610C_A	HGT20	orf19.1587	0.48	0.917	-0.38	0.373
C2_02640C_A	C2_02640C_A	orf19.1589.1	0.48	0.848	0.57	0.236
C2_04210W_A	STE4	orf19.799	0.48	0.913	-0.98	0.238
C4_01630C_A	C4_01630C_A	snR77b	0.48	0.945	-0.15	0.872
C7_03470W_A	C7_03470W_A	orf19.6704	0.48	0.334	0.38	0.587
C7_04240C_A	C7_04240C_A	orf19.7149	0.48	0.199	1.09	0.0283
CR_09420C_A	BGL22	orf19.7339	0.48	0.197	-0.25	0.749
C1_02580W_A	HNM4	orf19.2946	0.47	0.433	0	0.997
C3_01040C_A	PRM9	orf19.2508	0.47	0.835	0.5	0.181
C3_02070C_A	C3_02070C_A	orf19.1639	0.47	0.857	-0.27	0.71
C4_04150C_A	PDB1	orf19.5294	0.47	0.935	-0.07	0.916
C4_06790W_A	C4_06790W_A	orf19.3130	0.47	0.8	0.31	0.29
C4_07110C_A	PDA1	orf19.3097	0.47	0.709	-0.2	0.78
C6_00030W_A	TLO13	orf19.6337	0.47	0.892	0.33	0.256
C7_03350C_A	C7_03350C_A	orf19.1340	0.47	0.545	-0.42	0.497
C1_07180W_A	CCS1	orf19.4449	0.46	0.625	0.19	0.329
C1_11470C_A	DPP1	orf19.656	0.46	0.774	0.37	0.172
C2_02280W_A	C2_02280W_A	orf19.1546	0.46	0.453	0.51	0.0378
C3_03530W_A	C3_03530W_A	orf19.351	0.46	0.851	-0.04	0.903
C4_00010W_A	TLO9	orf19.362	0.46	0.99	0.4	0.0266
C4_04410C_A	LYS4	orf19.3846	0.46	0.813	0.04	0.768
C6_01810W_A	C6_01810W_A	orf19.3404	0.46	0.665	-0.07	0.963
C7_04250W_A	TPO2	orf19.7148	0.46	0.204	0.93	0.0545
CR_06550C_A	CR_06550C_A	orf19.711	0.46	0.233	1.02	0.0663
C1_04330W_A	RPN4	orf19.1069	0.45	0.122	1.21	0.0801
C1_11450C_A	SAM2	orf19.657	0.45	0.724	0.41	0.0361
C1_11480W_A	PHO84	orf19.655	0.45	0.642	0.45	0.689
C1_14000C_A	DOA4	orf19.7207	0.45	0.363	0.6	0.0279
C2_03610W_A	FMO2	orf19.857	0.45	0.789	0.27	0.592
C3_00930W_A	ATO2	orf19.2496	0.45	0.753	1.41	0.122
C3_03370C_A	C3_03370C_A	orf19.334	0.45	0.887	0.8	0.0185
C3_07650C_A	C3_07650C_A	orf19.6723	0.45	0.991	0.11	0.88
C4_00850C_A	C4_00850C_A	orf19.4707	0.45	0.97	0.2	0.831
C6_01130W_A	C6_01130W_A	orf19.120	0.45	0.613	0.63	0.394
CR_01210C_A	HSE1	orf19.3233	0.45	0.133	0.69	0.0236
CR_04610C_A	CR_04610C_A	orf19.552	0.45	0.555	0.29	0.766
CR_05020W_A	LYP1	orf19.651	0.45	0.692	0.54	0.0815
C1_01210W_A	C1_01210W_A	orf19.3309	0.44	0.68	0.44	0.0493
C1_06570W_A	ANT1	orf19.6254	0.44	0.398	0.86	0.0219
C2_00640W_A	C2_00640W_A	orf19.2064	0.44	0.654	0.58	0.0671
C2_02600C_A	FGR22	orf19.1586	0.44	0.92	0.87	0.177
C2_03750W_A	YIM1	orf19.847	0.44	0.771	-0.28	0.488
C2_07760W_A	C2_07760W_A	orf19.2204	0.44	0.727	0.43	0.133
C4_06980W_A	PRA1	orf19.3111	0.44	0.814	-0.28	0.683
CR_00170W_A	ZCF38	orf19.7518	0.44	0.825	0.44	0.0648
CR_03110W_A	CR_03110W_A	orf19.2415	0.44	0.129	0.53	0.0141
C1_03270W_A	C1_03270W_A	orf19.3021	0.43	0.477	0.64	0.215
C1_09960W_A	PET100	orf19.4862.2	0.43	0.144	0.63	0.0895
C3_01740C_A	C3_01740C_A	orf19.1671.1	0.43	0.887	-0.76	0.156
C3_07510C_A	SNR52	snR52	0.43	0.99	0.06	0.899
C4_06100W_A	CWH41	orf19.4719	0.43	0.755	0.48	0.0185
C6_03960W_A	C6_03960W_A	orf19.5773	0.43	0.902	0.7	0.0159
C1_12060C_A	C1_12060C_A	orf19.5259	0.42	0.319	0.05	0.886
C2_03910C_A	C2_03910C_A	orf19.834	0.42	0.558	0.44	0.0862
C2_08420W_A	C2_08420W_A	orf19.3639	0.42	0.742	0.25	0.413
C2_10780C_A	PSO2	orf19.5362	0.42	0.949	-0.27	0.567
C3_02220W_A	CAP1	orf19.1623	0.42	0.808	0.1	0.747
C5_05240C_A	C5_05240C_A	orf19.4017	0.42	0.671	-0.18	0.79
C6_04230W_A	C6_04230W_A	orf19.1080	0.42	0.236	0.06	0.963
C7_01560C_A	NUP	orf19.6570	0.42	0.303	-0.38	0.766
C7_02840C_A	ERG5	orf19.5178	0.42	0.755	0.71	0.00856
CR_03580C_A	CR_03580C_A	orf19.4384.1	0.42	0.65	0.93	0.0565
CR_07680C_A	CR_07680C_A	orf19.6282	0.42	0.0942	0.95	0.0756
CR_10010C_A	MSS51	orf19.7577	0.42	0.398	0.43	0.0269
C1_05710C_A	UGA4	orf19.2479	0.41	0.126	0.39	0.363
C1_06840C_A	C1_06840C_A	orf19.6225.1	0.41	0.128	0.72	0.106
C1_08610C_A	C1_08610C_A	orf19.409	0.41	0.532	0.35	0.624
C1_14570C_A	FGR24	orf19.7275	0.41	0.784	0.03	0.983
C2_01450C_A	C2_01450C_A	orf19.1449	0.41	0.857	-0.07	0.952
C4_00450C_A	PGA10	orf19.5674	0.41	0.968	0.95	0.158
C5_00230C_A	C5_00230C_A	orf19.972	0.41	0.871	0.28	0.366
C5_03500W_A	GAP6	orf19.6659	0.41	0.759	0.37	0.178
C5_04650C_A	MSM1	orf19.3950	0.41	0.795	0.29	0.153
C6_04550C_A	C6_04550C_A	orf19.2149	0.41	0.262	0.3	0.0921
C7_04320W_A	C7_04320W_A	orf19.7130	0.41	0.721	0.36	0.453
CR_06240C_A	ZCF19	orf19.3876	0.41	0.177	-0.03	0.958
C1_05440C_A	C1_05440C_A	orf19.419	0.4	0.0986	0.34	0.722
C1_10240C_A	C1_10240C_A	orf19.4894	0.4	0.426	0.54	0.502
C2_06970W_A	AAH1	orf19.2251	0.4	0.595	0.64	0.0805
C3_01730C_A	UTR2	orf19.1671	0.4	0.815	0.38	0.0778
C3_03190C_A	C3_03190C_A	orf19.318	0.4	0.85	0.09	0.806
C3_04060C_A	HEM13	orf19.2803	0.4	0.926	0.98	0.0159
C4_03180W_A	NCP1	orf19.2672	0.4	0.918	0.77	0.0521
C4_05980C_A	C4_05980C_A	orf19.4409	0.4	0.873	0.35	0.359
C5_04100W_A	CDS1	orf19.1279	0.4	0.55	0.75	0.0223
C6_03450C_A	NAM2	orf19.5705	0.4	0.514	0.38	0.0484
C6_03950C_A	C6_03950C_A	orf19.5772	0.4	0.356	0.9	0.0141
C6_04430W_A	CST5	orf19.2127	0.4	0.71	0.36	0.324
C7_02290W_A	C7_02290W_A	orf19.6482	0.4	0.675	0.87	0.13
C7_02430C_A	C7_02430C_A	orf19.6465	0.4	0.36	0.36	0.467
C7_02500C_A	DPP3	orf19.6459	0.4	0.484	0.37	0.276
C7_04360C_A	TLO16	orf19.7127	0.4	0.633	0.24	0.502
CR_03400W_A	CR_03400W_A	orf19.2382	0.4	0.108	0.42	0.0265
C1_00630W_A	C1_00630W_A	orf19.6043	0.39	0.745	0.43	0.28
C1_09950C_A	C1_09950C_A	orf19.4862	0.39	0.221	0.62	0.00856
C2_02890W_A	SCT2	orf19.5815	0.39	0.643	0.62	0.0227
C2_09070C_A	C2_09070C_A	orf19.4066	0.39	0.772	1.34	0.0236
C3_03990C_A	AAP1	orf19.2810	0.39	0.976	0.66	0.122
C3_05710W_A	RCT1	orf19.7350	0.39	0.981	1.04	0.123
C4_04560C_A	C4_04560C_A	orf19.3826	0.39	0.887	0.31	0.278
C4_05540W_A	HOM3	orf19.1235	0.39	0.884	-0.04	0.929
C5_01520C_A	GLR1	orf19.4147	0.39	0.896	0.02	0.933
C6_03830W_A	SAL6	orf19.5758	0.39	0.716	0.71	0.0121
CR_03450W_A	HXT5	orf19.4384	0.39	0.177	1.21	0.0145
C1_07800W_A	MTO1	orf19.5050	0.38	0.52	0.01	0.987
C1_14180W_A	C1_14180W_A	orf19.7225	0.38	0.471	0.1	0.799
C1_14330W_A	C1_14330W_A	orf19.7245	0.38	0.379	0.18	0.657
C2_01180W_A	COX17	orf19.2006.1	0.38	0.688	0.49	0.335
C2_01870C_A	C2_01870C_A	orf19.1496	0.38	0.492	0.08	0.817
C3_04200W_A	AFP99	orf19.5862	0.38	0.903	0.25	0.562
C4_01320C_A	OPT6	orf19.4655	0.38	0.971	0.27	0.287
C4_05370W_A	PUF3	orf19.1795	0.38	0.76	0.25	0.263
C4_05450C_A	CBR1	orf19.1801	0.38	0.896	0.64	0.017
C5_01270W_A	SGE1	orf19.1942	0.38	0.648	0.54	0.0247
C6_01390W_A	HOC1	orf19.3445	0.38	0.726	0.15	0.43
C6_02010C_A	GPD2	orf19.691	0.38	0.742	0.65	0.0526
C7_01640W_A	LAT1	orf19.6561	0.38	0.295	-0.17	0.755
CR_03290C_A	IME2	orf19.2395	0.38	0.0876	-0.79	0.432
CR_10710C_A	VPS52	orf19.7660	0.38	0.0876	0.5	0.0327
C1_00350C_A	HMX1	orf19.6073	0.37	0.214	1.75	0.226
C1_05770C_A	PRC3	orf19.2474	0.37	0.191	0.15	0.377
C1_06180W_A	TLO34	orf19.2661	0.37	0.121	0.41	0.0307
C1_06950C_A	tP(AGG)1	tP(AGG)1	0.37	0.341	0.23	0.896
C2_09810C_A	C2_09810C_A	orf19.1369	0.37	0.859	0.73	0.162
C3_00640W_A	C3_00640W_A	orf19.5393	0.37	0.755	0.29	0.169
C3_00880W_A	KGD1	orf19.6165	0.37	0.866	-0.16	0.444
C3_02310W_A	MEP1	orf19.1614	0.37	0.795	0.68	0.124
C3_02610C_A	GLX3	orf19.251	0.37	0.905	0.34	0.239
C3_04420W_A	C3_04420W_A	orf19.5892	0.37	0.963	0.34	0.202
C4_00550C_A	tG(CCC)1	tG(CCC)1	0.37	0.988	-1.11	0.249
C4_00760W_A	ZCF21	orf19.4166	0.37	0.977	0.86	0.0143
CR_04060C_A	DAP1	orf19.489	0.37	0.228	1.29	0.128
CR_07200W_A	CR_07200W_A	orf19.6152	0.37	0.109	0.26	0.277
C2_01920C_A	C2_01920C_A	orf19.1504	0.36	0.783	1.06	0.046
C2_03670W_A	SAP99	orf19.853	0.36	0.534	0.67	0.132
C2_06200C_A	C2_06200C_A	orf19.5483	0.36	0.834	0.36	0.15
C3_03140C_A	DAL4	orf19.313	0.36	0.855	1	0.219
C4_01530C_A	ERG251	orf19.4631	0.36	0.991	0.74	0.0076
C5_04430C_A	YUH2	orf19.3930	0.36	0.896	0.53	0.0247
C7_00750W_A	ACB1	orf19.7043.1	0.36	0.197	0.56	0.122
C7_01750W_A	C7_01750W_A	orf19.6550	0.36	0.884	0.14	0.689
C7_02330W_A	YCF1	orf19.6478	0.36	0.669	0.08	0.763
CR_00270C_A	CR_00270C_A	orf19.7507	0.36	0.752	0.56	0.0678
C1_00200C_A	C1_00200C_A	orf19.6083	0.35	0.156	0.22	0.642
C1_00810W_A	C1_00810W_A	orf19.6025	0.35	0.122	0.99	0.0538
C1_03870C_A	C1_03870C_A	orf19.4459	0.35	0.262	0.34	0.298
C1_05950C_A	C1_05950C_A	orf19.2452	0.35	0.137	1.43	0.0326
C1_09320C_A	C1_09320C_A	orf19.4792	0.35	0.818	0.54	0.0449
C1_10520W_A	C1_10520W_A	orf19.996	0.35	0.559	0.51	0.128
C2_06550W_A	C2_06550W_A	orf19.31	0.35	0.609	0.78	0.0754
C3_00390W_A	C3_00390W_A	orf19.5428	0.35	0.827	0.78	0.0854
C3_00760W_A	ERG4	orf19.5379	0.35	0.767	0.69	0.0358
C3_05130C_A	THI4	orf19.5986	0.35	0.968	0.48	0.3
C3_07120W_A	C3_07120W_A	orf19.6788	0.35	0.999	0.09	0.829
C4_02180C_A	ZCF26	orf19.4573	0.35	0.952	0.47	0.235
C6_00900C_A	C6_00900C_A	orf19.91	0.35	0.852	0.53	0.0487
C7_04310C_A	C7_04310C_A	orf19.7131	0.35	0.303	0.15	0.325
CR_00360C_A	LEU1	orf19.7498	0.35	0.309	0.24	0.442
CR_00710C_A	CR_00710C_A	orf19.3283	0.35	0.122	0.29	0.503
CR_03390C_A	YKU80	orf19.2383	0.35	0.197	0.41	0.124
CR_10200W_A	CR_10200W_A	orf19.7596	0.35	0.654	-0.21	0.463
C1_06190C_A	C1_06190C_A	orf19.2662	0.34	0.334	0.05	0.85
C1_11600W_A	C1_11600W_A	orf19.1160	0.34	0.916	0.27	0.265
C1_13800C_A	DUR32	orf19.5017	0.34	0.4	-0.06	0.919
C2_04300C_A	C2_04300C_A	orf19.1592	0.34	0.507	0.51	0.0411
C2_09870W_A	C2_09870W_A	orf19.1364	0.34	0.738	-0.08	0.805
C3_01760W_A	AFG3	orf19.1669	0.34	0.871	0.31	0.0438
C3_04250W_A	WSC1	orf19.5867	0.34	0.969	0.17	0.319
C4_00080C_A	C4_00080C_A	orf19.376	0.34	0.989	0.15	0.772
C4_05870C_A	C4_05870C_A	orf19.1274	0.34	0.79	0.53	0.532
C5_03270W_A	TEF4	orf19.2652	0.34	0.893	1.01	0.239
C5_04300C_A	C5_04300C_A	orf19.3915	0.34	0.722	0.5	0.0195
C5_04380C_A	C5_04380C_A	orf19.3924	0.34	0.485	0.54	0.801
C6_03540W_A	C6_03540W_A	orf19.5720	0.34	0.429	-0.2	0.594
C7_02010C_A	C7_02010C_A	orf19.6518	0.34	0.359	0.68	0.347
CR_01680C_A	CDC4	orf19.2559	0.34	0.824	0.58	0.0141
CR_09050C_A	CR_09050C_A	orf19.7301	0.34	0.41	0.26	0.489
C1_02930C_A	MST1	orf19.2984	0.33	0.488	0.35	0.156
C2_02460W_A	ERG7	orf19.1570	0.33	0.837	0.74	0.0355
C2_02910W_A	C2_02910W_A	orf19.5814.1	0.33	0.562	1.95	0.0325
C2_04160W_A	C2_04160W_A	orf19.805	0.33	0.599	0.29	0.259
C2_06340W_A	EFH1	orf19.5498	0.33	0.514	-0.41	0.683
C3_04170W_A	C3_04170W_A	orf19.5860	0.33	0.942	-0.12	0.8
C3_04350C_A	C3_04350C_A	orf19.5879	0.33	0.97	0.53	0.115
C3_07550C_A	C3_07550C_A	orf19.6736	0.33	0.995	0.33	0.155
C4_02010C_A	HSX11	orf19.4592	0.33	0.93	0.31	0.0642
C4_02940W_A	ABP1	orf19.2699	0.33	0.895	0.4	0.111
C5_02740W_A	C5_02740W_A	orf19.4294	0.33	0.842	0.39	0.0556
C5_04340W_A	C5_04340W_A	orf19.3920	0.33	0.82	0.27	0.433
C6_03500C_A	SAP4	orf19.5716	0.33	0.555	0.45	0.668
C7_00290C_A	HGT13	orf19.7093	0.33	0.386	-0.28	0.406
C7_03150W_A	C7_03150W_A	orf19.5140	0.33	0.504	0.81	0.454
CR_02160W_A	UGT51C1	orf19.2616	0.33	0.327	0.17	0.256
CR_02440W_A	CR_02440W_A	orf19.3721	0.33	0.132	-0.06	0.922
CR_03630W_A	IFF3	orf19.4361	0.33	0.495	-0.82	0.432
CR_06200C_A	CR_06200C_A	snR55	0.33	0.118	0.05	0.958
CR_07700W_A	CR_07700W_A	orf19.1985	0.33	0.511	0.6	0.0346
CR_09330C_A	CR_09330C_A	orf19.7328	0.33	0.426	0.81	0.0654
CR_09340W_A	CR_09340W_A	orf19.7329	0.33	0.509	1.27	0.0565
C1_00800C_A	ERG2	orf19.6026	0.32	0.236	0.63	0.0295
C1_03600W_A	C1_03600W_A	orf19.3060	0.32	0.285	0.29	0.0431
C1_04100C_A	POR1	orf19.1042	0.32	0.859	0.33	0.0521
C1_05860W_A	PRN2	orf19.2463	0.32	0.233	-0.04	0.929
C1_07080W_A	C1_07080W_A	orf19.6196	0.32	0.638	0.26	0.48
C1_08980C_A	ZWF1	orf19.4754	0.32	0.891	0.3	0.0565
C1_10770W_A	SFT2	orf19.2342	0.32	0.611	0.26	0.318
C1_12940C_A	C1_12940C_A	orf19.4923.1	0.32	0.251	-0.04	0.975
C2_00110W_A	C2_00110W_A	orf19.1910	0.32	0.759	0.53	0.0266
C2_01660C_A	C2_01660C_A	orf19.1477	0.32	0.54	0.34	0.178
C2_04420W_A	IFA4	orf19.4510	0.32	0.643	0.39	0.288
C2_06040C_A	C2_06040C_A	orf19.4116	0.32	0.562	0.37	0.118
C4_06010C_A	HOS1	orf19.4411	0.32	0.943	0.72	0.0675
C5_00010W_A	TLO11	orf19.5700	0.32	0.805	0.18	0.591
C5_01500C_A	ZCF20	orf19.4145	0.32	0.847	1.14	0.121
C6_03340C_A	GLC3	orf19.5622	0.32	0.452	0.57	0.17
C7_00130W_A	C7_00130W_A	orf19.7110	0.32	0.527	0.3	0.146
CR_01770C_A	CR_01770C_A	orf19.2574	0.32	0.285	0.48	0.0185
CR_02580W_A	PAN6	orf19.163	0.32	0.22	0.34	0.0515
CR_06980W_A	CR_06980W_A	orf19.2367	0.32	0.607	0.3	0.0948
C1_05260C_A	SDH1	orf19.440	0.31	0.667	0.24	0.123
C1_05760C_A	PGA26	orf19.2475	0.31	0.245	-0.26	0.844
C1_07000W_A	MEF2	orf19.6208	0.31	0.136	0.3	0.0493
C1_13010W_A	C1_13010W_A	orf19.4929	0.31	0.275	0.14	0.522
C1_13570W_A	MPT5	orf19.4991	0.31	0.294	0.37	0.0268
C1_14490C_A	SAM35	orf19.7267	0.31	0.344	0.39	0.0565
C2_01090C_A	ERG28	orf19.2016	0.31	0.814	0.6	0.017
C2_06540C_A	SPF1	orf19.30	0.31	0.873	0.45	0.0141
C2_10580W_A	UBC15	orf19.5337	0.31	0.924	1.02	0.082
C3_00910W_A	C3_00910W_A	orf19.6168	0.31	0.889	0.33	0.128
C3_01090W_A	C3_01090W_A	orf19.2511.2	0.31	0.837	0	0.995
C3_02960C_A	KRE5	orf19.290	0.31	0.908	0.33	0.0487
C4_00730C_A	C4_00730C_A	orf19.4169	0.31	0.981	0.53	0.113
C4_01280C_A	C4_01280C_A	orf19.4659	0.31	0.971	0.89	0.00554
C4_04750W_A	C4_04750W_A	orf19.3806	0.31	0.953	0.33	0.149
C5_00770C_A	FOL1	orf19.579	0.31	0.878	0.04	0.955
C5_03310C_A	PCL1	orf19.2649	0.31	0.863	1.04	0.0141
C5_03800W_A	C5_03800W_A	orf19.1114	0.31	0.797	-0.15	0.528
C7_04180W_A	FAA2-3	orf19.7156	0.31	0.144	0.11	0.691
CR_01200W_A	OYE22	orf19.3234	0.31	0.414	-0.13	0.696
CR_01960C_A	MRS2	orf19.2597	0.31	0.342	0.26	0.368
CR_03300C_A	CR_03300C_A	orf19.2394	0.31	0.109	0.74	0.338
CR_10020C_A	CR_10020C_A	orf19.7578	0.31	0.122	0.3	0.405
CR_10640W_A	CR_10640W_A	orf19.7648	0.31	0.16	0.14	0.598
CR_10720W_A	HMI1	orf19.7661	0.31	0.179	0.54	0.0242
C1_02340C_A	tR(CCG)1	tR(CCG)1	0.3	0.432	-0.05	0.952
C1_04810W_A	TCO89	orf19.761	0.3	0.825	0.55	0.0159
C2_00160C_A	NAT2	orf19.2116	0.3	0.552	0.37	0.0159
C2_00850W_A	MSF1	orf19.2039	0.3	0.455	0.29	0.099
C2_01650W_A	C2_01650W_A	orf19.1476	0.3	0.344	-0.17	0.836
C2_03050W_A	SHE9	orf19.5796	0.3	0.514	0.2	0.316
C2_07010W_A	C2_07010W_A	orf19.2257	0.3	0.624	0.35	0.0325
C2_07980W_A	C2_07980W_A	orf19.2184	0.3	0.68	0.36	0.063
C3_00400C_A	C3_00400C_A	orf19.5426	0.3	0.821	0.39	0.239
C3_04070C_A	CDR11	orf19.918	0.3	0.924	0.55	0.0472
C3_04360W_A	C3_04360W_A	orf19.5880	0.3	0.922	0.23	0.172
C4_00060W_A	C4_00060W_A	orf19.372	0.3	0.99	0.29	0.133
C4_01290W_A	C4_01290W_A	orf19.4658	0.3	0.992	1.17	0.0159
C4_02290W_A	LAB5	orf19.2774	0.3	0.967	0.42	0.0159
C4_03390W_A	CSH3	orf19.3366	0.3	0.945	0.14	0.416
C4_05670W_A	YME1	orf19.1252	0.3	0.902	0.63	0.063
C4_06950W_A	C4_06950W_A	orf19.3114	0.3	0.923	-0.04	0.903
C7_00180W_A	FAR1	orf19.7105	0.3	0.342	0.09	0.885
C7_02450W_A	C7_02450W_A	orf19.6464	0.3	0.498	0.24	0.204
C7_02940C_A	IFM1	orf19.5167	0.3	0.759	0.29	0.0995
C7_03120W_A	TIM54	orf19.5143	0.3	0.572	0.39	0.0223
C7_03860W_A	C7_03860W_A	orf19.7196	0.3	0.243	0.16	0.65
CR_00130C_A	CR_00130C_A	orf19.7522	0.3	0.669	0.54	0.0652
CR_00210W_A	ALK2	orf19.7513	0.3	0.732	0.39	0.165
CR_03660C_A	CR_03660C_A	orf19.4365	0.3	0.0942	0.05	0.945
CR_09770C_A	PMT5	orf19.7549	0.3	0.811	0.23	0.299
CR_09940W_A	CR_09940W_A	orf19.7568	0.3	0.243	-0.11	0.902
C1_00510W_A	C1_00510W_A	orf19.6057	0.29	0.6	0.59	0.0159
C1_01690C_A	LSC1	orf19.3358	0.29	0.45	-0.04	0.935
C1_03300C_A	MAS1	orf19.3026	0.29	0.159	0.34	0.0556
C1_06510C_A	C1_06510C_A	orf19.6263	0.29	0.691	0.05	0.777
C1_07390W_A	C1_07390W_A	orf19.4430	0.29	0.256	0.58	0.0121
C1_08910C_A	C1_08910C_A	orf19.4750	0.29	0.388	0.33	0.188
C1_11620W_A	C1_11620W_A	orf19.1158	0.29	0.369	0.38	0.254
C1_13410W_A	COX19	orf19.4967	0.29	0.235	0.48	0.149
C1_13540W_A	GUP1	orf19.4985	0.29	0.504	0.41	0.0603
C2_00590W_A	C2_00590W_A	orf19.2068	0.29	0.945	0.14	0.626
C2_01670C_A	STT3	orf19.1478	0.29	0.627	0.24	0.104
C2_03020C_A	C2_03020C_A	orf19.5799	0.29	0.491	0.68	0.099
C2_05050C_A	C2_05050C_A	orf19.3536	0.29	0.463	0.26	0.0863
C2_05150W_A	PEX2	orf19.3546	0.29	0.692	0.27	0.263
C2_07250C_A	C2_07250C_A	orf19.2282	0.29	0.735	-0.28	0.587
C2_09400C_A	ERG24	orf19.1598	0.29	0.808	0.7	0.0293
C3_00060W_A	TLO7	orf19.5467	0.29	0.925	0.1	0.795
C3_04740C_A	C3_04740C_A	orf19.5934	0.29	0.976	0.23	0.309
C3_04750W_A	C3_04750W_A	orf19.5935	0.29	0.928	0.16	0.481
C3_07560W_A	TCC1	orf19.6734	0.29	0.989	0.18	0.444
C4_05910C_A	VPS11	orf19.4403	0.29	0.755	0.42	0.0279
C4_06000W_A	ALG1	orf19.4410	0.29	0.91	0.47	0.0578
C6_00230W_A	C6_00230W_A	orf19.1181	0.29	0.891	0.11	0.835
C6_00870C_A	ILV5	orf19.88	0.29	0.848	-0.22	0.174
C6_02000W_A	PLB2	orf19.690	0.29	0.477	0.14	0.795
C6_02660C_A	C6_02660C_A	orf19.5536	0.29	0.675	0.49	0.176
C6_03140C_A	MDL2	orf19.5599	0.29	0.892	-0.03	0.95
C6_03440W_A	C6_03440W_A	orf19.5704	0.29	0.826	0.31	0.196
C6_04650W_A	C6_04650W_A	orf19.2163	0.29	0.311	0.32	0.108
C7_03640C_A	C7_03640C_A	orf19.6698	0.29	0.774	0.25	0.129
C7_04010W_A	C7_04010W_A	orf19.7179	0.29	0.344	0.33	0.0484
CR_00160C_A	CR_00160C_A	orf19.7519	0.29	0.528	0.56	0.039
CR_00840C_A	CR_00840C_A	orf19.3271	0.29	0.562	-0.26	0.777
CR_02000C_A	HEM1	orf19.2601	0.29	0.349	-0.16	0.43
CR_02060W_A	CR_02060W_A	orf19.2607	0.29	0.823	-0.22	0.346
CR_04340W_A	PIM1	orf19.522	0.29	0.622	0.34	0.039
CR_06110C_A	RFX1	orf19.3865	0.29	0.532	0.12	0.719
CR_08860W_A	PDK2	orf19.7281	0.29	0.243	-0.04	0.857
C1_02820W_A	LYS2	orf19.2970	0.28	0.555	-0.02	0.959
C1_04770C_A	ERG3	orf19.767	0.28	0.824	0.55	0.0488
C1_07880C_A	GCS1	orf19.5059	0.28	0.449	-0.22	0.343
C1_08960W_A	C1_08960W_A	snR190	0.28	0.92	0.34	0.255
C1_13900C_A	LCB2	orf19.5027	0.28	0.258	0.14	0.272
C2_03070C_A	SMP3	orf19.5792	0.28	0.75	-0.06	0.874
C2_05350C_A	C2_05350C_A	orf19.3565	0.28	0.605	0.33	0.156
C2_05420C_A	C2_05420C_A	snR63	0.28	0.755	0	0.998
C2_06070W_A	FAA2-1	orf19.4114	0.28	0.564	0.54	0.212
C2_06250C_A	CDC46	orf19.5487	0.28	0.884	0.05	0.901
C2_07600C_B	MSC7	orf19.9421	0.28	0.789	0.6	0.0752
C2_08850C_A	C2_08850C_A	orf19.225	0.28	0.91	0.45	0.0662
C3_00180C_A	DAL1	orf19.5454	0.28	0.878	-0.24	0.539
C3_02080W_A	C3_02080W_A	orf19.1638	0.28	0.786	-0.03	0.916
C3_03570C_A	C3_03570C_A	orf19.355	0.28	0.863	-0.09	0.952
C4_02360W_A	AMS1	orf19.2768	0.28	0.935	0.7	0.391
C4_04110W_A	C4_04110W_A	orf19.5299.1	0.28	0.856	0	0.995
C4_04250W_A	C4_04250W_A	orf19.1424	0.28	0.923	0.04	0.889
C4_06860C_A	C4_06860C_A	orf19.3123.2	0.28	0.811	0.23	0.175
C5_03470C_A	C5_03470C_A	orf19.6654	0.28	0.628	0.17	0.326
C5_03570W_A	C5_03570W_A	orf19.6668	0.28	0.586	0.34	0.0541
C6_02390W_A	C6_02390W_A	snR58	0.28	0.759	0.21	0.705
C6_02640C_A	C6_02640C_A	orf19.5534	0.28	0.305	0.22	0.348
C6_03030W_A	SAP5	orf19.5585	0.28	0.339	-0.05	0.931
CR_01480W_A	PRS	orf19.2532	0.28	0.151	0.23	0.0892
CR_01900C_A	HNM3	orf19.2587	0.28	0.439	1.22	0.172
CR_03840C_A	CR_03840C_A	orf19.4355	0.28	0.0902	0.1	0.85
CR_05130C_A	CR_05130C_A	orf19.641	0.28	0.366	0.43	0.109
CR_06730W_A	APG7	orf19.707	0.28	0.628	0.66	0.158
CR_10500C_A	CR_10500C_A	orf19.7627	0.28	0.414	0.38	0.129
C1_06610C_A	HAK1	orf19.6249	0.27	0.217	1.48	0.325
C1_11680C_A	C1_11680C_A	orf19.1150.1	0.27	0.376	-0.06	0.923
C2_01470W_A	SRB9	orf19.1451	0.27	0.851	0.27	0.0487
C2_03150C_A	C2_03150C_A	orf19.5780	0.27	0.639	0.06	0.807
C2_04800C_A	MDM10	orf19.184	0.27	0.884	0.14	0.612
C2_05720C_A	C2_05720C_A	orf19.6883	0.27	0.579	0.36	0.0539
C2_06150C_A	RPN10	orf19.4102	0.27	0.919	0.33	0.0241
C2_07400C_A	﻿APR_1	orf19.1891	0.27	0.891	0.18	0.499
C2_08790W_A	JEM1	orf19.3592	0.27	0.972	0.42	0.0266
C2_09130C_A	IFF6	orf19.4072	0.27	0.977	0.33	0.0923
C3_02150C_A	ERG6	orf19.1631	0.27	0.92	0.73	0.0331
C3_04330C_A	C3_04330C_A	orf19.5876	0.27	0.989	0.65	0.0411
C3_04700W_A	C3_04700W_A	orf19.5930	0.27	0.958	0.05	0.889
C4_01300W_A	C4_01300W_A	orf19.4657	0.27	0.988	1.62	0.0787
C4_03570W_A	HWP1	orf19.1321	0.27	0.919	-0.26	0.807
C4_07090C_A	TRP4	orf19.3099	0.27	0.728	0.02	0.968
C5_01670W_A	DAL52	orf19.3208	0.27	0.894	-0.34	0.515
C5_02700W_A	CTA7	orf19.4288	0.27	0.962	0.33	0.0378
C5_03490C_A	C5_03490C_A	orf19.6658	0.27	0.671	0.47	0.377
C5_04920C_A	C5_04920C_A	orf19.3980	0.27	0.681	0.44	0.0141
C6_04030W_A	ALG2	orf19.1221	0.27	0.71	0.32	0.068
C7_00390W_A	SPL1	orf19.7081	0.27	0.539	-0.02	0.931
CR_01140C_A	ERG27	orf19.3240	0.27	0.731	0.77	0.0447
CR_02410W_A	CR_02410W_A	orf19.3726	0.27	0.195	0.2	0.181
CR_07010W_A	MIS11	orf19.2364	0.27	0.671	0.14	0.395
CR_09320C_A	PHO88	orf19.7327	0.27	0.141	0.4	0.0556
CR_10600C_A	CR_10600C_A	orf19.7643	0.27	0.408	0.2	0.168
C1_00500C_A	GLO1	orf19.6058	0.26	0.747	0.29	0.0656
C1_01400C_A	C1_01400C_A	orf19.3329	0.26	0.0876	0.2	0.126
C1_02380C_A	C1_02380C_A	orf19.2925	0.26	0.736	0.06	0.861
C1_03550C_A	COQ6	orf19.3058	0.26	0.382	0.34	0.039
C1_04510W_A	C1_04510W_A	orf19.6845	0.26	0.338	0.22	0.696
C1_05530C_A	SSH1	orf19.412	0.26	0.102	0.24	0.181
C1_06110C_A	NPL4	orf19.2434	0.26	0.364	0.4	0.0223
C1_06720C_A	C1_06720C_A	orf19.6238	0.26	0.404	0	0.997
C1_10250C_A	C1_10250C_A	orf19.4895	0.26	0.251	0.07	0.918
C1_11970C_A	C1_11970C_A	orf19.5269	0.26	0.387	0.24	0.139
C2_00810C_A	C2_00810C_A	orf19.2043	0.26	0.791	0.33	0.377
C2_02990C_A	HYU1	orf19.5804	0.26	0.431	0.05	0.797
C2_03970W_A	C2_03970W_A	orf19.827	0.26	0.567	0.44	0.204
C2_04880C_A	ARH2	orf19.3521	0.26	0.799	0.24	0.121
C2_10770W_A	RPC11	orf19.5360	0.26	0.822	0.33	0.174
C3_00250C_A	TIM44	orf19.5444	0.26	0.755	0.25	0.061
C3_02620C_A	C3_02620C_A	orf19.252	0.26	0.96	0.49	0.0159
C3_03460C_A	C3_03460C_A	orf19.344	0.26	0.863	0.65	0.384
C4_04130W_A	C4_04130W_A	orf19.5296	0.26	0.826	0.39	0.0716
C4_04140W_A	C4_04140W_A	orf19.5295	0.26	0.819	0.2	0.632
C5_00610C_A	C5_00610C_A	orf19.928	0.26	0.692	0.23	0.331
C5_02440C_A	C5_02440C_A	orf19.4252	0.26	0.743	0.07	0.856
C6_01090C_A	C6_01090C_A	orf19.115	0.26	0.303	0.58	0.176
C6_01670W_A	MAE1	orf19.3419	0.26	0.643	0.33	0.335
C6_02650C_A	C6_02650C_A	orf19.5535	0.26	0.518	0.59	0.0568
C6_03520C_A	C6_03520C_A	orf19.5718	0.26	0.322	0.37	0.129
C7_00330C_A	C7_00330C_A	orf19.7088	0.26	0.579	0.08	0.856
C7_00840C_A	C7_00840C_A	orf19.7033	0.26	0.361	-0.02	0.985
C7_01870W_A	MSK1	orf19.6533	0.26	0.474	0.37	0.0436
C7_03290C_A	RBR3	orf19.5124	0.26	0.526	0.45	0.0652
CR_00410W_A	RTT109	orf19.7491	0.26	0.275	0.4	0.0502
CR_01330W_A	CPA2	orf19.3221	0.26	0.657	-0.22	0.377
CR_02150W_A	MDL1	orf19.2615	0.26	0.496	0.21	0.126
CR_03430W_A	CR_03430W_A	orf19.2378	0.26	0.41	0.24	0.319
CR_07320C_A	CR_07320C_A	orf19.6136	0.26	0.0902	0.23	0.0756
CR_07400C_A	LPD1	orf19.6127	0.26	0.106	-0.03	0.875
C1_02960C_A	C1_02960C_A	orf19.2987	0.25	0.208	0.17	0.287
C1_03930W_A	C1_03930W_A	orf19.4467	0.25	0.122	0.32	0.099
C1_05600W_A	GSL1	orf19.2495	0.25	0.509	0.22	0.322
C1_07250C_A	ALG9	orf19.4442	0.25	0.359	0.23	0.311
C1_08000W_A	NRP1	orf19.5071	0.25	0.265	-0.12	0.801
C1_09140C_A	SSU81	orf19.4772	0.25	0.609	0.44	0.0745
C1_10690W_A	C1_10690W_A	orf19.2352	0.25	0.263	0.16	0.708
C1_13060C_A	C1_13060C_A	orf19.4932	0.25	0.251	-0.01	0.967
C1_14380C_A	C1_14380C_A	orf19.7254	0.25	0.736	-0.13	0.72
C2_00150W_A	LEU5	orf19.2117	0.25	0.567	0.11	0.835
C2_05490W_A	C2_05490W_A	orf19.3578	0.25	0.649	0.07	0.843
C2_07160W_A	SMF12	orf19.2270	0.25	0.676	0.39	0.158
C2_07720C_A	C2_07720C_A	orf19.2210	0.25	0.864	0.09	0.772
C2_08550C_A	MSU1	orf19.3624	0.25	0.651	0.38	0.216
C2_09360W_A	C2_09360W_A	orf19.4097	0.25	0.838	0.17	0.642
C2_10820C_A	C2_10820C_A	orf19.5365	0.25	0.825	0.45	0.0331
C3_01690W_A	C3_01690W_A	orf19.1675	0.25	0.881	0.46	0.0241
C3_01790C_A	C3_01790C_A	orf19.1667	0.25	0.83	0.21	0.269
C3_04660C_A	ARG11	orf19.5926	0.25	0.953	0.02	0.985
C3_07920W_A	C3_07920W_A	orf19.6187	0.25	0.999	0.08	0.56
C4_02040W_A	C4_02040W_A	orf19.4589	0.25	0.894	0.39	0.262
C4_06110C_A	TRP5	orf19.4718	0.25	0.755	0.03	0.914
C5_00480C_A	SEC14	orf19.941	0.25	0.756	0.5	0.0649
C5_01880C_A	C5_01880C_A	orf19.3184	0.25	0.746	0.38	0.107
C5_02040W_A	C5_02040W_A	orf19.3167	0.25	0.777	0.22	0.109
C5_02220C_A	C5_02220C_A	orf19.4229	0.25	0.796	0.61	0.104
C6_00820W_A	SUN41	orf19.3642	0.25	0.805	0.26	0.113
C6_00940C_A	C6_00940C_A	orf19.95	0.25	0.682	0.46	0.0534
C6_02100W_A	C6_02100W_A	orf19.3499	0.25	0.75	0.45	0.512
C6_03530C_A	C6_03530C_A	orf19.5719	0.25	0.417	-0.12	0.774
C6_04510C_A	C6_04510C_A	orf19.2137	0.25	0.543	0.15	0.354
C7_00380W_A	C7_00380W_A	orf19.7082	0.25	0.863	0.34	0.154
C7_04020C_A	PRE5	orf19.7178	0.25	0.818	0.34	0.0291
CR_00690C_A	CR_00690C_A	orf19.3286	0.25	0.426	0.23	0.119
CR_02940C_A	CR_02940C_A	orf19.2851	0.25	0.175	-0.09	0.863
CR_03350C_A	CR_03350C_A	orf19.2387	0.25	0.579	0.3	0.0799
CR_03420C_A	NOT4	orf19.2379	0.25	0.345	0.3	0.034
CR_04220C_A	CR_04220C_A	orf19.510	0.25	0.275	-0.32	0.682
CR_06310W_A	CR_06310W_A	orf19.3885	0.25	0.303	-0.35	0.818
CR_07240C_A	CLG1	orf19.6146	0.25	0.166	0.15	0.626
CR_10300W_A	PUP1	orf19.7605	0.25	0.525	0.3	0.0395
C1_04530C_A	C1_04530C_A	orf19.6847	0.24	0.122	0.28	0.22
C1_04600C_A	C1_04600C_A	orf19.6853	0.24	0.333	0.31	0.0329
C1_08680C_A	C1_08680C_A	orf19.4726	0.24	0.826	0.46	0.108
C1_13430C_A	C1_13430C_A	orf19.4970	0.24	0.458	0.4	0.715
C2_00260C_A	MUQ1	orf19.2107	0.24	0.685	0.44	0.0346
C2_00840W_A	C2_00840W_A	orf19.2040	0.24	0.777	0.26	0.437
C2_02690W_A	SER2	orf19.5838	0.24	0.689	0.09	0.69
C2_04830W_A	C2_04830W_A	orf19.4128	0.24	0.879	1.19	0.0337
C2_05070W_A	FRE9	orf19.3538	0.24	0.815	0.46	0.172
C2_05730C_A	GWT1	orf19.6884	0.24	0.686	0.23	0.129
C2_05890C_A	IDP1	orf19.5211	0.24	0.522	-0.18	0.16
C2_10750C_A	AKL1	orf19.5357	0.24	0.906	0.28	0.0696
C2_10830W_A	C2_10830W_A	orf19.5365.1	0.24	0.732	0.54	0.0154
C3_00450C_A	C3_00450C_A	orf19.5420	0.24	0.842	0.18	0.305
C3_01020W_A	C3_01020W_A	orf19.2506	0.24	0.776	0.07	0.689
C3_02560W_A	DDC1	orf19.245	0.24	0.959	0.2	0.502
C3_02680C_A	SLD1	orf19.260	0.24	0.968	0.8	0.147
C3_05070W_A	CEM1	orf19.5977	0.24	0.99	0.14	0.471
C3_06190C_A	ALS6	orf19.7414	0.24	0.971	0.06	0.835
C3_06230W_A	CYM1	orf19.7410	0.24	0.984	0.27	0.123
C3_06360C_A	CYP5	orf19.7421	0.24	0.969	0.18	0.223
C3_07970C_A	TLO8	orf19.6191	0.24	0.984	0.02	0.965
C4_00040W_A	CNH1	orf19.367	0.24	0.988	0.1	0.458
C4_02070W_A	PHO114	orf19.4584	0.24	0.975	0.5	0.167
C4_03130W_A	C4_03130W_A	orf19.2677	0.24	0.884	0.03	0.85
C4_04600C_A	C4_04600C_A	orf19.3821	0.24	0.817	0.35	0.0829
C4_05290W_A	ABZ1	orf19.1291	0.24	0.945	0.22	0.141
C4_05650W_A	C4_05650W_A	orf19.1250	0.24	0.796	0.4	0.0329
C4_07220C_A	C4_07220C_A	orf19.3080	0.24	0.845	0.17	0.217
C5_01010W_A	CCW14	orf19.1969	0.24	0.859	-0.04	0.955
C5_04620C_A	C5_04620C_A	orf19.3946	0.24	0.627	0.24	0.197
C5_05020C_A	C5_05020C_A	orf19.3994	0.24	0.711	0.25	0.0707
C6_00880W_A	PEX7	orf19.89	0.24	0.889	0.16	0.318
C7_00270W_A	C7_00270W_A	orf19.7095	0.24	0.336	-0.02	0.941
C7_01050W_A	C7_01050W_A	orf19.7009	0.24	0.953	0.09	0.874
C7_01970C_A	TOM40	orf19.6524	0.24	0.185	0.22	0.082
C7_01990C_A	C7_01990C_A	orf19.6522	0.24	0.536	0.28	0.232
C7_02060W_A	LIG1	orf19.6511	0.24	0.419	0.07	0.801
C7_02160W_A	C7_02160W_A	orf19.6499	0.24	0.609	0.1	0.783
CR_00070W_A	BNR1	orf19.7537	0.24	0.509	0.13	0.416
CR_00110W_A	CR_00110W_A	orf19.7527	0.24	0.443	0.23	0.153
CR_01720W_A	CR_01720W_A	orf19.2565	0.24	0.245	0.12	0.408
CR_02360W_A	IDP2	orf19.3733	0.24	0.535	-0.12	0.823
CR_03810W_A	PRP13	orf19.4379	0.24	0.631	0.2	0.377
CR_05200C_A	CR_05200C_A	orf19.556	0.24	0.0876	-0.05	0.87
CR_06660W_A	SEO1	orf19.700	0.24	0.441	-0.78	0.312
CR_08050C_A	CR_08050C_A	orf19.590	0.24	0.159	0.23	0.123
CR_10810C_A	CR_10810C_A	orf19.7672	0.24	0.303	0.24	0.105
C1_01360C_A	C1_01360C_A	orf19.3325	0.23	0.393	0.68	0.298
C1_02030C_A	C1_02030C_A	orf19.4522	0.23	0.495	0.48	0.128
C1_04410C_A	ESS1	orf19.5196	0.23	0.757	0.31	0.0556
C1_05020C_A	ARG2	orf19.56	0.23	0.173	0.25	0.109
C1_05240C_A	RPT1	orf19.441	0.23	0.102	0.2	0.162
C1_08810C_A	MSS116	orf19.4739	0.23	0.173	0.29	0.0568
C1_13860C_A	GND1	orf19.5024	0.23	0.281	0.16	0.291
C2_02080W_A	C2_02080W_A	snR48	0.23	0.736	-0.27	0.739
C2_02630W_A	C2_02630W_A	orf19.1589	0.23	0.676	0.35	0.125
C2_03700W_A	C2_03700W_A	orf19.850	0.23	0.917	0.51	0.0424
C2_06300W_A	C2_06300W_A	orf19.5492	0.23	0.772	0.28	0.214
C2_06820C_A	PRE2	orf19.2233	0.23	0.661	0.27	0.0317
C2_07480W_A	LPT1	orf19.1881	0.23	0.775	0.27	0.113
C2_09110C_A	C2_09110C_A	orf19.4069	0.23	0.748	-0.08	0.881
C2_09610W_A	C2_09610W_A	orf19.1393	0.23	0.927	-0.09	0.836
C3_02670W_A	C3_02670W_A	orf19.259	0.23	0.922	0.26	0.289
C3_04410C_A	C3_04410C_A	orf19.5890	0.23	0.948	0.05	0.77
C3_07840C_A	C3_07840C_A	orf19.6179	0.23	0.99	-0.57	0.58
C4_02580W_A	C4_02580W_A	orf19.2742	0.23	0.991	0.27	0.719
C4_03700W_A	C4_03700W_A	orf19.1308	0.23	0.941	-0.03	0.943
C4_03780C_A	C4_03780C_A	orf19.1300	0.23	0.871	0.34	0.074
C5_02790C_A	GAP1	orf19.4304	0.23	0.755	0.22	0.386
C6_03040C_A	C6_03040C_A	orf19.5586	0.23	0.88	0.36	0.122
C7_00220W_A	C7_00220W_A	orf19.7102	0.23	0.368	0.43	0.151
C7_02770W_A	CHS1	orf19.5188	0.23	0.138	-0.06	0.894
C7_02860C_A	C7_02860C_A	orf19.5175	0.23	0.632	0.22	0.073
C7_03050W_A	C7_03050W_A	orf19.5156	0.23	0.571	0.21	0.299
CR_02350C_A	GEF2	orf19.3734	0.23	0.182	0.2	0.437
CR_05570C_A	RNR3	orf19.5845	0.23	0.214	0.7	0.203
CR_05950C_A	ADP1	orf19.459	0.23	0.322	0.07	0.454
CR_08550W_A	CR_08550W_A	orf19.6423	0.23	0.0986	0.53	0.144
CR_09560C_A	CR_09560C_A	orf19.6606	0.23	0.675	0.25	0.259
C1_00130C_A	VPS53	orf19.6094	0.22	0.0924	0.24	0.0884
C1_05610W_A	C1_05610W_A	orf19.2494	0.22	0.437	0.2	0.461
C1_05820C_A	RAD10	orf19.2469	0.22	0.283	0.35	0.118
C1_08520C_A	C1_08520C_A	orf19.397	0.22	0.755	0.2	0.089
C1_09570W_A	C1_09570W_A	orf19.4820	0.22	0.676	-0.09	0.729
C1_12100C_A	PXA2	orf19.5255	0.22	0.398	-0.21	0.559
C1_12130C_A	ZCF30	orf19.5251	0.22	0.654	0.3	0.265
C2_00800C_A	PGA27	orf19.2044	0.22	0.763	0.05	0.889
C2_02820C_A	C2_02820C_A	orf19.5824	0.22	0.728	0.27	0.241
C2_03950W_A	C2_03950W_A	orf19.828	0.22	0.834	0.17	0.444
C2_06020W_A	CNT	orf19.4118	0.22	0.922	0.27	0.0749
C2_06840W_A	SPR1	orf19.2237	0.22	0.628	-0.13	0.932
C2_08470C_A	STN1	orf19.3631	0.22	0.748	0.38	0.319
C2_08530C_A	C2_08530C_A	orf19.3626	0.22	0.619	0.43	0.41
C2_10670W_A	C2_10670W_A	orf19.5345	0.22	0.826	0.19	0.162
C3_00420W_A	C3_00420W_A	orf19.5425	0.22	0.85	0.34	0.0483
C3_00960W_A	C3_00960W_A	orf19.2500	0.22	0.818	0.32	0.112
C3_03070W_A	C3_03070W_A	orf19.304	0.22	0.945	0.07	0.667
C3_03590W_A	C3_03590W_A	orf19.357	0.22	0.884	0.25	0.0749
C3_03640W_A	DAL9	orf19.6956	0.22	0.909	0.18	0.521
C3_04800C_A	C3_04800C_A	orf19.5943	0.22	0.943	0.29	0.163
C3_07640C_A	FUM12	orf19.6724	0.22	0.993	-0.96	0.272
C4_00790C_A	MLH1	orf19.4162	0.22	0.968	0.06	0.864
C4_00820W_A	C4_00820W_A	orf19.4159	0.22	0.945	-0.05	0.934
C4_01010C_A	DAG7	orf19.4688	0.22	0.964	0.62	0.145
C4_02420C_A	C4_02420C_A	orf19.2761	0.22	0.932	0.38	0.099
C4_02750W_A	HIT1	orf19.2723	0.22	0.963	-0.06	0.924
C4_04550C_A	C4_04550C_A	orf19.3827	0.22	0.982	-0.27	0.305
C4_04640C_A	GOA1	orf19.3818	0.22	0.783	0.37	0.104
C4_04760C_A	C4_04760C_A	orf19.3804	0.22	0.855	0.11	0.726
C4_06870W_A	RPT5	orf19.3123	0.22	0.784	0.22	0.0815
C5_05040W_A	C5_05040W_A	orf19.3996	0.22	0.523	0.34	0.0565
C5_05060C_A	C5_05060C_A	orf19.3998	0.22	0.78	0.08	0.889
C6_00600C_A	YHM2	orf19.4197	0.22	0.813	-0.14	0.728
C6_01680C_A	C6_01680C_A	orf19.3418	0.22	0.494	-0.28	0.66
C7_01600W_A	C7_01600W_A	orf19.6565	0.22	0.273	0.27	0.0565
C7_02470C_A	C7_02470C_A	orf19.6462	0.22	0.571	0.17	0.307
C7_03690W_A	C7_03690W_A	orf19.5508	0.22	0.601	0.34	0.439
CR_00150C_A	POT1	orf19.7520	0.22	0.142	0.33	0.444
CR_00300W_A	CDA2	orf19.7503	0.22	0.339	2.43	0.0857
CR_01610C_A	SHP1	orf19.2549	0.22	0.141	0.14	0.286
CR_04870C_A	CR_04870C_A	orf19.6306	0.22	0.133	-0.68	0.193
CR_05620C_A	MTG2	orf19.6653	0.22	0.83	0.28	0.256
CR_06210C_A	CR_06210C_A	snR57	0.22	0.469	0.1	0.922
CR_07420W_A	KGD2	orf19.6126	0.22	0.126	-0.37	0.358
CR_10510W_A	CR_10510W_A	orf19.7629	0.22	0.572	0.29	0.154
C1_02910C_A	C1_02910C_A	orf19.2982	0.21	0.46	0.09	0.636
C1_03390W_A	EHT1	orf19.3040	0.21	0.227	0.79	0.301
C1_04880C_A	MRPL37	orf19.755	0.21	0.191	0.36	0.0437
C1_07150W_A	C1_07150W_A	orf19.4450.2	0.21	0.525	-0.2	0.535
C1_07820W_A	C1_07820W_A	orf19.5052	0.21	0.143	-0.09	0.844
C1_11030W_A	RPL82	orf19.2311	0.21	0.524	-0.05	0.883
C2_06010W_A	SPO72	orf19.4119	0.21	0.643	0.11	0.357
C2_09150W_A	MIT1	orf19.4077	0.21	0.83	0.49	0.143
C2_09350W_A	TAZ1	orf19.4096	0.21	0.725	-0.26	0.683
C2_09530W_A	EAP1	orf19.1401	0.21	0.746	-0.16	0.433
C3_00980W_A	FLC1	orf19.2501	0.21	0.807	0.13	0.502
C3_01410C_A	ALI1	orf19.1710	0.21	0.949	-0.23	0.6
C3_03030C_A	ECM14	orf19.299	0.21	0.863	0.04	0.747
C3_03150W_A	C3_03150W_A	orf19.314	0.21	0.863	0.38	0.0327
C3_04590W_A	C3_04590W_A	orf19.5917.3	0.21	0.942	0.1	0.538
C3_04650W_A	C3_04650W_A	orf19.5925	0.21	0.927	-0.18	0.467
C3_04720C_A	C3_04720C_A	orf19.5932	0.21	0.945	0.2	0.253
C3_06090C_A	OCH1	orf19.7391	0.21	0.966	0.02	0.943
C3_06320W_A	ALS7	orf19.7400	0.21	0.991	0.21	0.468
C3_06840C_A	tW(CCA)2	tW(CCA)2	0.21	0.999	-0.12	0.897
C3_07260C_A	ECM29	orf19.6773	0.21	0.988	0.35	0.161
C4_02030W_A	RFX2	orf19.4590	0.21	0.928	-0.09	0.831
C4_03380C_A	DAO2	orf19.3365	0.21	0.9	-0.15	0.281
C4_04880W_A	FGR10	orf19.3791	0.21	0.853	0.09	0.83
C4_05110C_A	HAP41	orf19.740	0.21	0.859	0.45	0.416
C5_01920C_A	C5_01920C_A	orf19.3180	0.21	0.728	0.28	0.166
C5_02430W_A	ZCF22	orf19.4251	0.21	0.724	-0.72	0.233
C5_02730C_A	C5_02730C_A	orf19.4293	0.21	0.807	0.28	0.0805
C5_04030W_A	C5_04030W_A	orf19.1287	0.21	0.748	0.33	0.191
C5_04720C_A	C5_04720C_A	orf19.3957	0.21	0.85	0.18	0.433
C5_05150C_A	C5_05150C_A	orf19.4007	0.21	0.609	0.32	0.154
C5_05370C_A	PRP22	orf19.4033	0.21	0.731	0.27	0.0971
C6_01200W_A	C6_01200W_A	orf19.131	0.21	0.494	-0.05	0.941
C6_01490C_A	C6_01490C_A	orf19.3435	0.21	0.81	0.15	0.855
C6_03840C_A	SNQ2	orf19.5759	0.21	0.859	-0.18	0.482
C6_04070C_A	C6_04070C_A	orf19.1215	0.21	0.591	-0.27	0.81
C7_00010C_A	C7_00010C_A	orf19.7125	0.21	0.731	-0.03	0.905
C7_00660W_A	GAC1	orf19.7053	0.21	0.789	0.87	0.395
C7_01590C_A	C7_01590C_A	orf19.6566	0.21	0.303	0.35	0.0749
C7_02240W_A	FMP45	orf19.6489	0.21	0.803	0.02	0.978
CR_02170W_A	MET2	orf19.2618	0.21	0.0986	-0.39	0.379
CR_03720W_A	TAL1	orf19.4371	0.21	0.121	0.23	0.273
CR_04490C_A	CR_04490C_A	orf19.540	0.21	0.118	0.23	0.39
CR_05700C_A	CR_05700C_A	orf19.6642	0.21	0.238	0.25	0.26
CR_05800C_A	CR_05800C_A	orf19.6630	0.21	0.383	0.04	0.821
CR_05940W_A	CEK2	orf19.460	0.21	0.249	0.18	0.861
CR_06700C_A	SOL3	orf19.704	0.21	0.289	0.28	0.0948
CR_08650C_A	CR_08650C_A	orf19.6440	0.21	0.643	0.2	0.327
CR_09110C_A	CR_09110C_A	orf19.7307	0.21	0.362	0.12	0.329
CR_09300C_A	SCO1	orf19.7325	0.21	0.0941	0.34	0.172
CR_10590W_A	CR_10590W_A	orf19.7642	0.21	0.294	0.16	0.263
C1_00780C_A	HGC1	orf19.6028	0.2	0.503	-0.32	0.732
C1_03260W_A	C1_03260W_A	orf19.3019	0.2	0.285	-0.08	0.67
C1_03780C_A	HMG1	orf19.1031	0.2	0.233	-0.02	0.94
C1_06920C_A	C1_06920C_A	orf19.6219	0.2	0.484	0.52	0.275
C1_08320W_A	TKL1	orf19.5112	0.2	0.126	0.05	0.683
C1_10610W_A	FCY23	orf19.1832	0.2	0.321	-0.31	0.43
C1_14420W_A	DDI1	orf19.7258	0.2	0.429	0.59	0.0746
C2_02020W_A	C2_02020W_A	orf19.1516	0.2	0.309	0.24	0.123
C2_02400W_A	ECM3	orf19.1563	0.2	0.879	0.07	0.641
C2_02450C_A	UTP22	orf19.1569	0.2	0.643	0.07	0.842
C2_02520W_A	C2_02520W_A	orf19.1576	0.2	0.811	0.32	0.0941
C2_03170W_A	C2_03170W_A	orf19.5777	0.2	0.693	0.39	0.351
C2_03380W_A	PAN1	orf19.886	0.2	0.474	0.16	0.359
C2_03920C_A	GPI13	orf19.832	0.2	0.626	0.08	0.862
C2_06110W_A	C2_06110W_A	orf19.4107	0.2	0.632	0.22	0.114
C2_09620W_A	C2_09620W_A	orf19.1392	0.2	0.645	0.03	0.85
C3_03080W_A	C3_03080W_A	orf19.305	0.2	0.926	0.18	0.207
C3_03200C_A	C3_03200C_A	orf19.319	0.2	0.839	0.08	0.777
C3_03470W_A	C3_03470W_A	orf19.345	0.2	0.884	0.05	0.933
C3_03820C_A	C3_03820C_A	orf19.6934	0.2	0.981	0.13	0.463
C3_05950W_A	C3_05950W_A	orf19.7376	0.2	0.982	0.08	0.85
C3_05980C_A	FAA2	orf19.7379	0.2	0.945	0.4	0.17
C3_06700C_A	C3_06700C_A	orf19.7459	0.2	0.995	0.55	0.0232
C4_01880W_A	TYR1	orf19.4605	0.2	0.935	0.18	0.2
C4_02490W_A	ZCF15	orf19.2753	0.2	0.947	0.29	0.228
C4_03070W_A	PGA54	orf19.2685	0.2	0.92	0.09	0.661
C4_06240W_A	C4_06240W_A	orf19.2914	0.2	0.787	0.23	0.264
C5_01730W_A	C5_01730W_A	orf19.3202	0.2	0.688	0.04	0.957
C5_01940W_A	C5_01940W_A	orf19.3177	0.2	0.706	0.3	0.158
C5_01950C_A	RIM21	orf19.3176	0.2	0.661	0.19	0.272
C5_02710W_A	TRR1	orf19.4290	0.2	0.936	0.23	0.255
C5_04400W_A	RNY11	orf19.3926	0.2	0.442	-0.01	0.995
C5_04420W_A	C5_04420W_A	orf19.3929	0.2	0.799	0.26	0.113
C6_00390W_A	C6_00390W_A	orf19.1201	0.2	0.825	0.27	0.0827
C6_00960W_A	CAN1	orf19.97	0.2	0.787	0.51	0.349
C6_01010W_A	KAR5	orf19.103	0.2	0.755	0.52	0.236
C6_01050W_A	C6_01050W_A	orf19.109	0.2	0.739	0.2	0.137
C7_00090C_A	CSA1	orf19.7114	0.2	0.797	0.27	0.296
C7_02800W_A	NIK1	orf19.5181	0.2	0.208	0.09	0.486
CR_00420W_A	CR_00420W_A	orf19.7490	0.2	0.735	0.08	0.759
CR_01100C_A	CR_01100C_A	orf19.3244	0.2	0.62	0.41	0.0493
CR_01600C_A	CR_01600C_A	orf19.2547	0.2	0.275	-0.3	0.677
CR_02910W_A	CR_02910W_A	orf19.2848	0.2	0.118	-0.09	0.644
CR_05970C_A	CR_05970C_A	orf19.458	0.2	0.322	0.35	0.0168
CR_06470W_A	CR_06470W_A	orf19.719	0.2	0.674	0.66	0.112
CR_06560C_A	CR_06560C_A	orf19.916	0.2	0.142	0.24	0.0807
CR_07180W_A	EMP46	orf19.731	0.2	0.0876	0.14	0.527
CR_08600C_A	PEX19	orf19.6434	0.2	0.215	0.31	0.0604
CR_08910C_A	RPN7	orf19.7286	0.2	0.345	0.25	0.0884
CR_09180W_A	CDG1	orf19.7314	0.2	0.514	0.48	0.583
CR_10420W_A	CR_10420W_A	orf19.7619	0.2	0.461	0.05	0.805
C1_00100C_A	C1_00100C_A	orf19.6100	0.19	0.22	0.15	0.694
C1_00480C_A	GCN20	orf19.6060	0.19	0.525	0.16	0.505
C1_01040W_A	C1_01040W_A	orf19.3292	0.19	0.23	0.38	0.163
C1_01450W_A	ABC1	orf19.3331	0.19	0.683	-0.04	0.869
C1_01900C_A	C1_01900C_A	orf19.4533	0.19	0.0942	0.17	0.243
C1_05270C_A	C1_05270C_A	orf19.439	0.19	0.28	0.22	0.0696
C1_06790C_A	MRPL19	orf19.6231	0.19	0.228	0.33	0.0595
C1_07130C_A	C1_07130C_A	orf19.4455	0.19	0.818	-0.02	0.945
C1_07210C_A	C1_07210C_A	orf19.4446	0.19	0.908	0.01	0.979
C1_08220W_A	CCR4	orf19.5101	0.19	0.884	0.22	0.0985
C1_09180W_A	LYS143	orf19.4776	0.19	0.275	0.3	0.269
C1_09680W_A	MTS1	orf19.4831	0.19	0.476	0.06	0.689
C1_09920W_A	VPS41	orf19.4858	0.19	0.204	0.34	0.0649
C1_09970C_A	PDC2	orf19.4863	0.19	0.41	-0.1	0.764
C1_11220C_A	TIM50	orf19.680	0.19	0.548	0.2	0.172
C1_12490W_A	PEP1	orf19.3767	0.19	0.614	0.07	0.633
C1_13110C_A	CHS3	orf19.4937	0.19	0.271	-0.07	0.597
C1_13590W_A	C1_13590W_A	orf19.4995	0.19	0.412	0.34	0.469
C1_13870W_A	MET3	orf19.5025	0.19	0.876	-0.2	0.772
C1_14460W_A	C1_14460W_A	orf19.7264	0.19	0.766	0.32	0.0748
C2_00180C_A	C2_00180C_A	orf19.2114	0.19	0.388	-0.08	0.777
C2_00870W_A	C2_00870W_A	orf19.2037	0.19	0.639	0.14	0.603
C2_01020W_A	HGT6	orf19.2020	0.19	0.485	0.62	0.107
C2_01800W_A	C2_01800W_A	orf19.1490.1	0.19	0.459	0.11	0.841
C2_03490C_A	C2_03490C_A	orf19.872	0.19	0.482	0.02	0.951
C2_03600W_A	BMT8	orf19.860	0.19	0.96	0.4	0.125
C2_03840C_A	INO4	orf19.837.1	0.19	0.595	0.09	0.778
C2_04380C_A	C2_04380C_A	orf19.4516	0.19	0.736	0.29	0.123
C2_06090W_A	C2_06090W_A	orf19.4110	0.19	0.666	0.18	0.461
C2_06530W_A	C2_06530W_A	orf19.29	0.19	0.525	-0.44	0.454
C2_06700W_A	AMO2	orf19.3152	0.19	0.716	0.16	0.416
C2_07000W_A	C2_07000W_A	orf19.2256	0.19	0.594	0.21	0.256
C2_07940C_A	ALG7	orf19.2187	0.19	0.667	0.03	0.891
C2_08840W_A	C2_08840W_A	orf19.3585	0.19	0.852	0.29	0.144
C2_10630W_A	C2_10630W_A	orf19.5342	0.19	0.916	0.3	0.084
C3_00540C_A	IST1	orf19.5409	0.19	0.843	0.44	0.0578
C3_01750C_A	BRO1	orf19.1670	0.19	0.916	0.22	0.163
C3_02880W_A	C3_02880W_A	orf19.279	0.19	0.945	-0.73	0.562
C3_03010C_A	DTD2	orf19.297	0.19	0.903	0.07	0.655
C3_03360W_A	FCY2	orf19.333	0.19	0.836	0.08	0.846
C3_03860W_A	C3_03860W_A	orf19.6929	0.19	0.984	0.17	0.524
C3_05310W_A	USO6	orf19.6967	0.19	0.982	0.15	0.17
C3_06410C_A	C3_06410C_A	orf19.7426	0.19	0.925	-0.07	0.874
C4_02150C_A	C4_02150C_A	orf19.4577	0.19	0.915	0.46	0.192
C4_03540C_A	ECM38	orf19.1325	0.19	0.91	0	0.99
C4_06410W_A	C4_06410W_A	orf19.2893	0.19	0.962	0.18	0.519
C5_00550C_A	C5_00550C_A	orf19.934	0.19	0.882	0.28	0.158
C5_01180W_A	PUS4	orf19.1954	0.19	0.768	0.28	0.0816
C5_01310W_A	C5_01310W_A	orf19.1938	0.19	0.64	0.24	0.405
C5_02230W_A	C5_02230W_A	orf19.4230	0.19	0.643	0.24	0.0749
C5_03090W_A	VPS4	orf19.4339	0.19	0.623	0.09	0.567
C5_05200C_A	C5_05200C_A	orf19.4013	0.19	0.619	0.72	0.046
C6_00270W_A	C6_00270W_A	orf19.1186	0.19	0.644	0.2	0.203
C6_00340C_A	C6_00340C_A	orf19.1195	0.19	0.718	0.23	0.181
C6_01290C_A	QDR3	orf19.136	0.19	0.447	-0.01	0.981
C6_02980C_A	C6_02980C_A	orf19.5576	0.19	0.41	1	0.0216
C7_01170C_A	C7_01170C_A	orf19.6899	0.19	0.364	-0.1	0.77
C7_01280C_A	C7_01280C_A	orf19.6908	0.19	0.419	0.34	0.146
C7_04110W_A	C7_04110W_A	orf19.7164	0.19	0.667	0.4	0.0486
CR_01790C_A	CR_01790C_A	orf19.2579	0.19	0.511	0.21	0.281
CR_02370W_A	ERG25	orf19.3732	0.19	0.243	-0.15	0.76
CR_02600W_A	CR_02600W_A	orf19.2819	0.19	0.388	-0.07	0.933
CR_09310W_A	CR_09310W_A	orf19.7326	0.19	0.503	0.27	0.0749
C1_00440W_A	UBP6	orf19.6063	0.18	0.061	0.31	0.0361
C1_00540C_A	C1_00540C_A	orf19.6054	0.18	0.278	0.05	0.861
C1_00590W_A	TUF1	orf19.6047	0.18	0.386	0.01	0.975
C1_01920W_A	ROA1	orf19.4531	0.18	0.621	-0.09	0.397
C1_05070C_A	GPI7	orf19.4064	0.18	0.365	-0.12	0.385
C1_05470W_A	MTM1	orf19.417	0.18	0.159	0.42	0.0329
C1_06770W_A	C1_06770W_A	orf19.6233	0.18	0.459	0.22	0.115
C1_07050C_A	C1_07050C_A	orf19.6199	0.18	0.503	0.1	0.548
C1_08690W_A	C1_08690W_A	orf19.4727	0.18	0.686	0.33	0.0801
C1_09120W_A	IPT1	orf19.4769	0.18	0.349	-0.18	0.551
C1_10140C_A	C1_10140C_A	orf19.4883	0.18	0.695	0.29	0.379
C1_10440W_A	C1_10440W_A	orf19.985	0.18	0.345	0.05	0.836
C1_10560C_A	C1_10560C_A	orf19.1002	0.18	0.774	0.31	0.215
C1_11170W_A	WBP1	orf19.2298	0.18	0.37	0.09	0.389
C1_11240C_A	CHO1	orf19.677	0.18	0.85	0.15	0.329
C1_11590W_A	PLD1	orf19.1161	0.18	0.199	0.14	0.201
C1_12870C_A	C1_12870C_A	orf19.4917	0.18	0.297	0.3	0.269
C1_13490C_A	C1_13490C_A	orf19.4981	0.18	0.455	0.21	0.272
C1_14220C_A	FTR2	orf19.7231	0.18	0.638	-0.66	0.255
C2_00650W_A	C2_00650W_A	orf19.2063	0.18	0.411	0.12	0.386
C2_01210C_A	HNM1	orf19.2003	0.18	0.628	-0.15	0.636
C2_01930C_A	C2_01930C_A	orf19.1505	0.18	0.77	0.76	0.0661
C2_02440W_A	C2_02440W_A	orf19.1567	0.18	0.555	0.1	0.39
C2_02580W_A	C2_02580W_A	orf19.1584	0.18	0.609	0.03	0.869
C2_03400C_A	DFG16	orf19.881	0.18	0.708	0.2	0.286
C2_04110W_A	C2_04110W_A	orf19.810	0.18	0.891	0.51	0.235
C2_07090C_A	OLE2	orf19.2264	0.18	0.59	0.08	0.492
C2_09050C_A	C2_09050C_A	orf19.199	0.18	0.728	0.15	0.26
C2_09880C_A	C2_09880C_A	orf19.1363	0.18	0.901	-0.01	0.992
C2_10760C_A	C2_10760C_A	orf19.5358	0.18	0.75	0.19	0.236
C3_00510W_A	C3_00510W_A	orf19.5412	0.18	0.789	0.43	0.19
C3_03660W_A	IRS4	orf19.6953	0.18	0.863	0.28	0.0723
C3_05590C_A	BAT22	orf19.6994	0.18	0.967	-0.49	0.0325
C3_06210C_A	MUB1	orf19.7412	0.18	0.956	0.07	0.689
C4_00690C_A	C4_00690C_A	orf19.4173	0.18	0.935	0.1	0.795
C4_00960W_A	PTC8	orf19.4698	0.18	0.968	-0.02	0.967
C4_01400W_A	UEC1	orf19.4646	0.18	0.988	-0.14	0.667
C4_02170C_A	C4_02170C_A	orf19.4574	0.18	0.917	-0.19	0.647
C4_03550W_A	RAD2	orf19.1324	0.18	0.843	0.05	0.85
C4_03940C_A	PYC2	orf19.789	0.18	0.964	-0.59	0.147
C4_04720W_A	C4_04720W_A	orf19.3810	0.18	0.934	0.21	0.687
C4_05210W_A	C4_05210W_A	orf19.6860	0.18	0.922	0.2	0.223
C4_06160W_A	C4_06160W_A	orf19.2921	0.18	0.847	0.31	0.179
C4_07060W_A	C4_07060W_A	orf19.3103	0.18	0.815	0.04	0.887
C5_00220W_A	ROT2	orf19.974	0.18	0.838	0.04	0.766
C5_00350C_A	C5_00350C_A	orf19.954	0.18	0.9	0.26	0.151
C5_02720W_A	PEP12	orf19.4292	0.18	0.731	0.43	0.331
C5_03680W_A	FGR27	orf19.6680	0.18	0.889	0.18	0.296
C5_03810C_A	C5_03810C_A	orf19.1113	0.18	0.752	-0.33	0.4
C5_05360C_A	C5_05360C_A	orf19.4031	0.18	0.626	0.64	0.331
C6_00520W_A	C6_00520W_A	orf19.4207	0.18	0.788	-0.1	0.806
C6_02140W_A	C6_02140W_A	orf19.3453	0.18	0.419	0.09	0.667
C7_00320C_A	PMR1	orf19.7089	0.18	0.919	0.04	0.782
C7_00700W_A	CYB5	orf19.7049	0.18	0.307	0.45	0.0141
C7_01480W_A	C7_01480W_A	orf19.6581	0.18	0.47	0.23	0.186
C7_01820C_A	VMA11	orf19.6538	0.18	0.196	-0.07	0.8
C7_02020W_A	RAD14	orf19.6517	0.18	0.199	0.3	0.151
C7_02640W_A	TOM70	orf19.3700	0.18	0.334	0.07	0.685
C7_03590C_A	C7_03590C_A	orf19.6691	0.18	0.71	-0.4	0.445
C7_03720C_A	HIS7	orf19.5505	0.18	0.78	-0.08	0.802
CR_00370W_A	CR_00370W_A	orf19.7497	0.18	0.207	0.24	0.155
CR_00450C_A	CR_00450C_A	snR35a	0.18	0.601	0.13	0.717
CR_01800C_A	HST2	orf19.2580	0.18	0.199	0.14	0.611
CR_05510W_A	STE13	orf19.5851	0.18	0.192	-0.07	0.716
CR_05550C_A	CR_05550C_A	orf19.5847	0.18	0.0986	0.26	0.231
CR_06830C_A	SIW14	orf19.1850	0.18	0.232	0.15	0.659
CR_09910W_A	GNP3	orf19.7565	0.18	0.132	-0.05	0.922
CR_09920W_A	CR_09920W_A	orf19.7566	0.18	0.0902	-0.24	0.639
C1_00420W_A	C1_00420W_A	orf19.6065	0.17	0.0986	0.47	0.117
C1_01340C_A	C1_01340C_A	orf19.3323	0.17	0.103	0.5	0.162
C1_01650W_A	ISN1	orf19.3355	0.17	0.538	0.61	0.255
C1_03520W_A	RPN3	orf19.3054	0.17	0.298	0.34	0.0733
C1_04640W_A	C1_04640W_A	orf19.782	0.17	0.345	-0.18	0.527
C1_05220C_A	C1_05220C_A	orf19.444	0.17	0.173	-0.51	0.217
C1_05500W_A	RSM22	orf19.414	0.17	0.164	0.15	0.419
C1_07890C_A	ADE5,7	orf19.5061	0.17	0.17	0.05	0.897
C1_08490W_A	C1_08490W_A	orf19.394	0.17	0.898	-0.01	0.945
C1_10290W_A	GCA1	orf19.4899	0.17	0.55	0.17	0.597
C1_10790W_A	CDC48	orf19.2340	0.17	0.397	0.12	0.367
C1_11150W_A	C1_11150W_A	orf19.2301	0.17	0.37	0.37	0.039
C1_11870W_A	MUP1	orf19.5280	0.17	0.638	-0.29	0.281
C1_12030W_A	SER33	orf19.5263	0.17	0.492	-0.2	0.383
C1_12700W_A	C1_12700W_A	orf19.6353	0.17	0.556	0.14	0.564
C1_14030W_A	C1_14030W_A	orf19.7210	0.17	0.643	0.66	0.188
C2_00140W_A	NDT80	orf19.2119	0.17	0.432	0.21	0.173
C2_00470W_A	POM152	orf19.2081	0.17	0.785	-0.01	0.952
C2_03300W_A	HEM2	orf19.898	0.17	0.491	0.15	0.236
C2_03450W_A	C2_03450W_A	orf19.875	0.17	0.476	0.28	0.18
C2_03560C_A	C2_03560C_A	orf19.863	0.17	0.91	0.32	0.085
C2_05040C_A	C2_05040C_A	orf19.3535	0.17	0.534	-0.05	0.861
C2_05980C_A	C2_05980C_A	orf19.4122	0.17	0.673	-0.36	0.26
C2_07670C_A	GLE1	orf19.2215	0.17	0.735	0.15	0.447
C2_07820C_A	PHO86	orf19.2199	0.17	0.674	0.12	0.374
C2_08830W_A	C2_08830W_A	orf19.3586	0.17	0.863	0.33	0.186
C2_10150W_A	C2_10150W_A	orf19.1766	0.17	0.97	0.64	0.405
C2_10590W_A	GAL4	orf19.5338	0.17	0.889	0.99	0.0899
C2_10790C_A	C2_10790C_A	orf19.5363	0.17	0.789	0.08	0.712
C3_01310W_A	C3_01310W_A	orf19.1720	0.17	0.968	0.64	0.0159
C3_01480C_A	RKI1	orf19.1701	0.17	0.919	-0.22	0.598
C3_07850W_A	C3_07850W_A	orf19.6180	0.17	0.989	0.14	0.355
C4_00070C_A	C4_00070C_A	orf19.374	0.17	0.992	0.24	0.248
C4_00310C_A	MNN10	orf19.5658	0.17	0.968	0.11	0.41
C4_00610W_A	C4_00610W_A	orf19.4182	0.17	0.982	0.06	0.758
C4_01830C_A	C4_01830C_A	orf19.4610	0.17	0.974	0.03	0.802
C4_01860C_A	C4_01860C_A	orf19.4607	0.17	0.971	0.15	0.797
C4_02060C_A	TFG1	orf19.4585	0.17	0.919	0.07	0.647
C4_03590C_A	OSH3	orf19.1317	0.17	0.926	0.19	0.127
C4_03680C_A	C4_03680C_A	orf19.1310	0.17	0.881	-0.02	0.948
C4_03810W_A	C4_03810W_A	orf19.1297	0.17	0.928	0.34	0.123
C4_04630C_A	C4_04630C_A	orf19.3819	0.17	0.852	0.25	0.405
C4_05640C_A	C4_05640C_A	orf19.1249	0.17	0.971	0.11	0.66
C4_06670W_A	C4_06670W_A	orf19.3142	0.17	0.92	-0.27	0.39
C5_00040C_A	C5_00040C_A	orf19.5693	0.17	0.771	0.04	0.812
C5_00820W_A	C5_00820W_A	orf19.585	0.17	0.671	0.21	0.128
C5_01020C_A	C5_01020C_A	orf19.1968.1	0.17	0.657	0.22	0.666
C5_01130W_A	CYC3	orf19.1957	0.17	0.675	-0.06	0.724
C5_01840C_A	TAC1	orf19.3188	0.17	0.601	-0.06	0.729
C5_04520W_A	TIP41	orf19.3937	0.17	0.637	0.29	0.122
C5_04970C_A	PPR1	orf19.3986	0.17	0.474	-0.24	0.786
C6_00300C_A	STV1	orf19.1190	0.17	0.466	0.34	0.206
C6_01460C_A	C6_01460C_A	orf19.3438	0.17	0.703	0.11	0.272
C6_01760W_A	SEC12	orf19.3409	0.17	0.625	0.06	0.535
C6_03310W_A	C6_03310W_A	orf19.5619	0.17	0.368	0.03	0.933
C6_04560W_A	C6_04560W_A	orf19.2150	0.17	0.777	0.06	0.724
C7_01040C_A	C7_01040C_A	orf19.7010	0.17	0.852	-0.08	0.85
C7_02930C_A	C7_02930C_A	orf19.5168	0.17	0.344	0.11	0.551
C7_03330C_A	SHM1	orf19.1342	0.17	0.517	0.18	0.133
C7_03360W_A	CPY1	orf19.1339	0.17	0.597	0.13	0.562
C7_03680W_A	C7_03680W_A	orf19.6703	0.17	0.787	0.23	0.355
C7_04040C_A	NPT1	orf19.7176	0.17	0.388	0.5	0.0121
CR_01000C_A	SLN1	orf19.3256	0.17	0.792	0.02	0.869
CR_01390W_A	MGE1	orf19.2524	0.17	0.356	0.38	0.159
CR_02110W_A	MCM6	orf19.2611	0.17	0.122	0.04	0.864
CR_04070W_A	NAT5	orf19.490	0.17	0.0942	0.55	0.0143
CR_05430W_A	CSP1	orf19.3512	0.17	0.576	-0.19	0.735
CR_06000W_A	SOK1	orf19.451	0.17	0.151	-0.14	0.409
CR_06220C_A	CR_06220C_A	snR57b	0.17	0.0942	-0.02	0.989
CR_06590C_A	RGS2	orf19.695	0.17	0.178	0.3	0.365
CR_07840C_A	CR_07840C_A	orf19.3713	0.17	0.0902	0.11	0.933
CR_08590W_A	CR_08590W_A	orf19.6432	0.17	0.146	0.29	0.119
CR_08870W_A	PEX13	orf19.7282	0.17	0.126	-0.05	0.676
CR_10520C_A	SLD5	orf19.7631	0.17	0.434	0.08	0.798
C1_00120C_A	TRP1	orf19.6096	0.16	0.388	0.31	0.0568
C1_00170W_A	LEU4	orf19.6086	0.16	0.0876	-0.37	0.242
C1_01460W_A	C1_01460W_A	orf19.3332	0.16	0.0718	0.22	0.132
C1_02000W_A	C1_02000W_A	orf19.4525	0.16	0.0876	0.29	0.0484
C1_02660C_A	MGM101	orf19.2956	0.16	0.583	0.19	0.22
C1_02780W_A	C1_02780W_A	orf19.2966	0.16	0.498	0.31	0.206
C1_03280W_A	C1_03280W_A	orf19.3022	0.16	0.0902	0.16	0.329
C1_04020C_A	CSH1	orf19.4477	0.16	0.85	0.08	0.638
C1_04030W_A	C1_04030W_A	orf19.4478	0.16	0.205	0.31	0.0346
C1_06230C_A	MDM34	orf19.1826	0.16	0.451	-0.3	0.43
C1_06710W_A	C1_06710W_A	orf19.6239	0.16	0.812	0.34	0.0548
C1_06930W_A	PGA63	orf19.6217	0.16	0.616	0.15	0.308
C1_07460C_A	GPI8	orf19.2799	0.16	0.601	0.21	0.272
C1_09620C_A	C1_09620C_A	orf19.4825	0.16	0.192	0.06	0.856
C1_09660W_A	DOA1	orf19.4829	0.16	0.344	0.28	0.235
C1_10350C_A	C1_10350C_A	orf19.4906	0.16	0.426	-0.03	0.835
C1_10860C_A	ADA2	orf19.2331	0.16	0.299	0.03	0.929
C1_13300C_A	RPN1	orf19.4956	0.16	0.336	0.25	0.0654
C1_13560W_A	C1_13560W_A	orf19.4988	0.16	0.251	0.04	0.889
C2_00280C_A	C2_00280C_A	orf19.2105	0.16	0.322	0.05	0.84
C2_00410C_A	C2_00410C_A	orf19.2090	0.16	0.595	0.07	0.826
C2_00480C_A	PHHB	orf19.2079	0.16	0.309	0.14	0.633
C2_00520W_A	DFG5	orf19.2075	0.16	0.863	0.06	0.633
C2_00960C_A	MXR1	orf19.2028	0.16	0.429	-0.57	0.126
C2_01030W_A	C2_01030W_A	orf19.2019	0.16	0.477	0.18	0.209
C2_03030W_A	LIG4	orf19.5798	0.16	0.783	0.56	0.073
C2_03250W_A	AVT7	orf19.905	0.16	0.485	-0.09	0.719
C2_04810W_A	HIS3	orf19.183	0.16	0.863	-0.85	0.516
C2_05110W_A	LEM3	orf19.3542	0.16	0.909	0.19	0.127
C2_06680W_A	FRP3	orf19.1224	0.16	0.743	0.38	0.152
C2_06800C_A	C2_06800C_A	orf19.2231	0.16	0.825	0	0.996
C2_07610C_A	C2_07610C_A	orf19.1864	0.16	0.589	0.23	0.0613
C2_09920W_A	C2_09920W_A	orf19.1360	0.16	0.763	0.15	0.712
C2_09930W_A	C2_09930W_A	orf19.1359	0.16	0.678	0.12	0.658
C3_00280C_A	ULP3	orf19.5441	0.16	0.915	0.25	0.0661
C3_00990C_A	C3_00990C_A	orf19.2503	0.16	0.766	0.13	0.869
C3_01220W_A	C3_01220W_A	orf19.1729	0.16	0.9	0.07	0.617
C3_02000W_A	RAD50	orf19.1648	0.16	0.945	0.15	0.454
C3_02170C_A	LAP41	orf19.1628	0.16	0.851	0.21	0.187
C3_02870C_A	C3_02870C_A	orf19.278	0.16	0.885	0.38	0.341
C3_03780W_A	C3_03780W_A	orf19.6940	0.16	0.882	-0.05	0.949
C3_04460W_A	C3_04460W_A	orf19.5897	0.16	0.901	0.1	0.406
C3_05080W_A	C3_05080W_A	orf19.5978	0.16	0.988	0.46	0.568
C3_05560W_A	PRE3	orf19.6991	0.16	0.982	0.31	0.0326
C3_06260C_A	C3_06260C_A	orf19.7406	0.16	0.984	0.15	0.384
C3_07860C_A	MRR2	orf19.6182	0.16	0.992	0.29	0.21
C4_00340W_A	PTC7	orf19.5661	0.16	0.983	0.05	0.783
C4_00470C_A	C4_00470C_A	orf19.5676	0.16	0.993	0.16	0.252
C4_01850C_A	PDC12	orf19.4608	0.16	0.915	0.13	0.835
C4_01930C_A	C4_01930C_A	orf19.4600	0.16	0.905	-0.09	0.917
C4_04000W_A	MET4	orf19.5312	0.16	0.909	-0.35	0.274
C4_04360W_A	C4_04360W_A	orf19.1411	0.16	0.907	-0.21	0.447
C4_04820C_A	C4_04820C_A	orf19.3797	0.16	0.945	0.12	0.5
C4_06270C_A	ERG26	orf19.2909	0.16	0.777	0.69	0.105
C4_06740C_A	C4_06740C_A	orf19.3135	0.16	0.879	0.35	0.201
C4_06940C_A	C4_06940C_A	orf19.3115	0.16	0.753	0.12	0.53
C4_07030W_A	MET16	orf19.3106	0.16	0.81	-0.4	0.184
C4_07230C_A	VID21	orf19.3077	0.16	0.766	0.1	0.61
C5_01850C_A	ZNC1	orf19.3187	0.16	0.838	0.29	0.0805
C5_01930W_A	C5_01930W_A	orf19.3178	0.16	0.667	0.33	0.134
C5_03990W_A	MID1	orf19.3212	0.16	0.79	0.21	0.118
C5_05380W_A	RPN5	orf19.4032	0.16	0.847	0.26	0.0606
C6_00130C_A	VID27	orf19.6324	0.16	0.896	0.12	0.233
C6_00710W_A	C6_00710W_A	orf19.3658	0.16	0.391	0.26	0.293
C6_01840C_A	COQ3	orf19.3400	0.16	0.45	0.11	0.407
C6_02270C_A	ALG11	orf19.3468	0.16	0.82	0.07	0.626
C6_03020W_A	PEP3	orf19.5584	0.16	0.65	0.38	0.133
C6_03780C_A	C6_03780C_A	orf19.5752	0.16	0.37	0.51	0.104
C6_04570W_A	NAG6	orf19.2151	0.16	0.358	0.34	0.181
C7_03500W_A	C7_03500W_A	orf19.6707	0.16	0.452	0.31	0.0478
C7_03930C_A	MAM33	orf19.7187	0.16	0.226	0.47	0.122
C7_04050W_A	HLJ1	orf19.7175	0.16	0.825	0.38	0.0317
CR_00080W_A	MIS12	orf19.7534	0.16	0.653	-0.2	0.472
CR_01570W_A	CR_01570W_A	orf19.2544	0.16	0.246	0.09	0.795
CR_03340C_A	CR_03340C_A	orf19.2389	0.16	0.132	0.32	0.16
CR_05150W_A	CR_05150W_A	orf19.639.1	0.16	0.242	0.27	0.082
CR_07640C_A	CR_07640C_A	orf19.6286	0.16	0.0876	-0.07	0.74
CR_08090W_A	SSB1	orf19.6367	0.16	0.349	0.01	0.979
CR_08110W_A	CR_08110W_A	orf19.6371	0.16	0.186	0.16	0.542
CR_09760W_A	MED21	orf19.7548	0.16	0.411	0.28	0.191
CR_09890C_A	BET2	orf19.7563	0.16	0.168	0.26	0.0712
CR_10580W_A	PRO1	orf19.7638	0.16	0.144	0	0.988
C1_00640C_A	RPO41	orf19.6041	0.15	0.162	0.02	0.915
C1_01200W_A	STB5	orf19.3308	0.15	0.138	-0.03	0.903
C1_02420C_A	GSC1	orf19.2929	0.15	0.514	-0.22	0.161
C1_02530C_A	DIP5	orf19.2942	0.15	0.716	-0.01	0.95
C1_02880C_A	MIA40	orf19.2977	0.15	0.197	-0.05	0.697
C1_06420C_A	C1_06420C_A	orf19.6268	0.15	0.83	0.24	0.127
C1_07020C_A	PUT3	orf19.6203	0.15	0.185	0.03	0.935
C1_07910C_A	MRPL3	orf19.5064	0.15	0.145	0.1	0.699
C1_08920W_A	C1_08920W_A	orf19.4751	0.15	0.728	0.15	0.385
C1_11070W_A	PET127	orf19.2309	0.15	0.654	0.03	0.918
C1_11690W_A	C1_11690W_A	orf19.1150	0.15	0.884	-0.21	0.46
C1_12190W_A	BUL4	orf19.5245	0.15	0.605	0.04	0.936
C2_00330C_A	HIR1	orf19.2099	0.15	0.359	0.26	0.0556
C2_00790C_A	C2_00790C_A	orf19.2045	0.15	0.468	0.04	0.838
C2_00970C_A	UBP13	orf19.2026	0.15	0.506	0.53	0.0652
C2_01840C_A	RAD7	orf19.1493	0.15	0.567	0.09	0.648
C2_02190C_A	C2_02190C_A	orf19.1535	0.15	0.498	0.2	0.626
C2_03290W_A	C2_03290W_A	orf19.899	0.15	0.69	0.39	0.327
C2_03570C_A	C2_03570C_A	orf19.862	0.15	0.838	0.15	0.822
C2_05170W_A	C2_05170W_A	orf19.3548	0.15	0.617	0.18	0.325
C2_05660W_A	PNG2	orf19.6877	0.15	0.728	0.31	0.659
C2_05950C_A	TES15	orf19.5215	0.15	0.692	0.09	0.843
C2_07680W_A	C2_07680W_A	orf19.2214	0.15	0.721	0.06	0.716
C2_07810W_A	C2_07810W_A	orf19.2200	0.15	0.769	0	0.984
C2_08810C_A	IPP1	orf19.3590	0.15	0.975	0.12	0.244
C2_09170W_A	SLP2	orf19.4079	0.15	0.826	0.2	0.191
C2_09260C_A	GLO2	orf19.4088	0.15	0.766	0	0.993
C2_10740C_A	C2_10740C_A	orf19.5356	0.15	0.859	0.11	0.41
C2_10850C_A	C2_10850C_A	orf19.5368	0.15	0.787	0.11	0.519
C3_00120W_A	C3_00120W_A	orf19.5464	0.15	0.808	0.19	0.538
C3_00290W_A	RPT2	orf19.5440	0.15	0.737	0.32	0.0519
C3_01830C_A	MNT2	orf19.1663	0.15	0.81	0.15	0.223
C3_02970C_A	C3_02970C_A	orf19.291	0.15	0.903	0.15	0.355
C3_03210W_A	C3_03210W_A	orf19.320	0.15	0.922	0.07	0.667
C3_04790W_A	C3_04790W_A	orf19.5942	0.15	0.965	0.29	0.17
C3_05060W_A	C3_05060W_A	orf19.5976	0.15	0.939	0.19	0.551
C3_06110C_A	C3_06110C_A	orf19.7393	0.15	0.971	0.02	0.929
C3_06500W_A	UBA1	orf19.7438	0.15	0.968	0.09	0.425
C3_06570C_A	OPI3	orf19.7446	0.15	0.991	0.46	0.123
C3_06690C_A	C3_06690C_A	orf19.7458	0.15	0.997	-0.06	0.835
C3_07380W_A	C3_07380W_A	orf19.6753	0.15	0.999	0.45	0.158
C4_00740W_A	C4_00740W_A	orf19.4168	0.15	0.97	0.39	0.112
C4_00880W_A	C4_00880W_A	orf19.4705	0.15	0.971	0.05	0.646
C4_02770C_A	C4_02770C_A	orf19.2721	0.15	0.903	0.33	0.104
C4_03430W_A	MOH1	orf19.3369	0.15	0.922	0.8	0.633
C4_04670C_A	C4_04670C_A	orf19.3813	0.15	0.91	0.33	0.295
C4_07190W_A	SEC10	orf19.3086	0.15	0.868	0.17	0.111
C5_01410C_A	C5_01410C_A	orf19.4131	0.15	0.785	0.02	0.887
C5_01550C_A	C5_01550C_A	orf19.4149	0.15	0.928	-0.33	0.562
C5_02030W_A	RPN8	orf19.3168	0.15	0.584	0.3	0.0444
C5_02260C_A	PTH1	orf19.4232	0.15	0.702	0.04	0.759
C5_02940C_A	MIG1	orf19.4318	0.15	0.557	0.14	0.355
C5_03140C_A	C5_03140C_A	orf19.4346	0.15	0.525	0.19	0.347
C5_03410C_A	C5_03410C_A	orf19.2639	0.15	0.626	0.1	0.649
C5_05140W_A	C5_05140W_A	orf19.4006	0.15	0.609	0.18	0.211
C5_05330C_A	RER2	orf19.4028	0.15	0.573	-0.02	0.951
C5_05510C_A	C5_05510C_A	orf19.4055	0.15	0.852	0.2	0.413
C6_01190C_A	VPS15	orf19.130	0.15	0.9	0.18	0.251
C6_01830W_A	CTA1	orf19.3401	0.15	0.422	0.08	0.56
C6_02380W_A	C6_02380W_A	orf19.3481	0.15	0.625	-0.03	0.929
C6_03660C_A	CDC50	orf19.5735	0.15	0.578	0.16	0.331
C6_03730C_A	C6_03730C_A	orf19.5747	0.15	0.811	0.01	0.987
C6_03760C_A	SHM2	orf19.5750	0.15	0.452	0.13	0.351
C6_04040C_A	RVS167	orf19.1220	0.15	0.188	0.15	0.188
C7_00050C_A	RAD3	orf19.7119	0.15	0.387	0.18	0.161
C7_00140C_A	C7_00140C_A	orf19.7109	0.15	0.326	0.15	0.262
C7_00170W_A	VPS70	orf19.7106	0.15	0.498	-0.11	0.619
C7_00550C_A	GLN4	orf19.7064	0.15	0.243	0.06	0.699
C7_01690W_A	C7_01690W_A	orf19.6555	0.15	0.853	-0.06	0.882
C7_02790C_A	POL3	orf19.5182	0.15	0.199	-0.03	0.829
C7_03320C_A	MED16	orf19.1343	0.15	0.654	0.28	0.0485
CR_02300C_A	CR_02300C_A	orf19.3737	0.15	0.251	0.46	0.156
CR_03330W_A	CR_03330W_A	orf19.2391	0.15	0.612	0.32	0.0652
CR_03750C_A	PRP42	orf19.4374	0.15	0.431	-0.05	0.868
CR_04820W_A	CR_04820W_A	orf19.6311	0.15	0.173	0.02	0.979
CR_04910W_A	CDC43	orf19.1803	0.15	0.435	0.23	0.469
CR_06720W_A	NMD3	orf19.706	0.15	0.16	0.11	0.488
CR_06900C_A	ALG6	orf19.1843	0.15	0.696	0.19	0.113
CR_07910C_A	CR_07910C_A	orf19.607	0.15	0.0986	0.12	0.408
CR_08340W_A	CYS3	orf19.6402	0.15	0.503	-0.46	0.22
CR_08430W_A	CR_08430W_A	orf19.6411	0.15	0.104	0.09	0.39
CR_10660W_A	CKA1	orf19.7652	0.15	0.461	0.07	0.657
C1_00970W_A	C1_00970W_A	orf19.6008.3	0.14	0.109	0.3	0.209
C1_01190C_A	C1_01190C_A	orf19.3307	0.14	0.493	0.1	0.528
C1_01510W_A	C1_01510W_A	orf19.3337	0.14	0.0986	0.02	0.956
C1_02490C_A	C1_02490C_A	orf19.2938	0.14	0.227	0.19	0.359
C1_03340C_A	SEC62	orf19.3031	0.14	0.271	0.06	0.657
C1_03630W_A	C1_03630W_A	orf19.3062	0.14	0.756	0.19	0.433
C1_04630C_A	C1_04630C_A	orf19.783	0.14	0.435	0.01	0.965
C1_05840W_A	PRN1	orf19.2467	0.14	0.158	-0.09	0.747
C1_06560W_A	C1_06560W_A	orf19.6255	0.14	0.17	0.18	0.336
C1_09430W_A	C1_09430W_A	orf19.4805	0.14	0.205	-0.06	0.767
C1_09840C_A	C1_09840C_A	orf19.4849	0.14	0.602	0	0.984
C1_10310W_A	C1_10310W_A	orf19.4901	0.14	0.47	0.79	0.0615
C1_11300C_A	C1_11300C_A	orf19.672	0.14	0.345	0.14	0.506
C1_12710C_A	C1_12710C_A	orf19.6351	0.14	0.37	0.66	0.0076
C1_12900W_A	C1_12900W_A	orf19.4921	0.14	0.275	0	0.99
C1_12930C_A	C1_12930C_A	orf19.4923	0.14	0.624	0.09	0.781
C1_13980C_A	DUR7	orf19.7205	0.14	0.303	0.29	0.238
C2_00120C_A	EMC9	orf19.1907	0.14	0.646	0.21	0.158
C2_02730W_A	C2_02730W_A	orf19.5833	0.14	0.885	0.34	0.0749
C2_02750C_A	C2_02750C_A	orf19.5831	0.14	0.915	-0.67	0.331
C2_02840C_A	C2_02840C_A	orf19.5821	0.14	0.839	0.24	0.118
C2_03230C_A	FEN12	orf19.908	0.14	0.625	0.02	0.889
C2_03460C_A	C2_03460C_A	orf19.874	0.14	0.87	0.08	0.587
C2_03530W_A	C2_03530W_A	orf19.867	0.14	0.9	-0.06	0.772
C2_03680W_A	SAP98	orf19.852	0.14	0.73	0.02	0.945
C2_04520C_A	C2_04520C_A	orf19.4498	0.14	0.755	-0.03	0.957
C2_05080C_A	C2_05080C_A	orf19.3539	0.14	0.798	0.36	0.106
C2_05450C_A	MDJ2	orf19.3574	0.14	0.626	0.09	0.835
C2_09630C_A	C2_09630C_A	orf19.1391	0.14	0.808	0.26	0.434
C2_09700W_A	YEA4	orf19.1382	0.14	0.737	0.02	0.954
C3_00260C_A	BNA4	orf19.5443	0.14	0.91	0.2	0.105
C3_00380C_A	C3_00380C_A	orf19.5429	0.14	0.724	0.17	0.23
C3_00470W_A	C3_00470W_A	orf19.5418	0.14	0.818	0.02	0.902
C3_01600W_A	PPH21	orf19.1683	0.14	0.815	0.07	0.473
C3_03730C_A	PHB1	orf19.6944	0.14	0.919	0.12	0.461
C3_03740W_A	C3_03740W_A	orf19.6943	0.14	0.9	0.02	0.931
C3_04030C_A	PEX8	orf19.2805	0.14	0.913	0.08	0.577
C3_04940W_A	C3_04940W_A	orf19.5963	0.14	0.94	0.16	0.264
C3_05140C_A	C3_05140C_A	orf19.5987	0.14	0.975	0.24	0.117
C3_05350C_A	SMI1B	orf19.6972	0.14	0.976	0	0.99
C3_06150W_A	C3_06150W_A	orf19.7397	0.14	0.981	0.06	0.625
C3_07250W_A	GCD2	orf19.6776	0.14	0.999	0.19	0.177
C3_07320W_A	MDS3	orf19.6760	0.14	0.984	0.25	0.0565
C3_07740W_A	C3_07740W_A	orf19.6712	0.14	0.999	0.04	0.783
C3_07900C_A	C3_07900C_A	orf19.6186	0.14	0.988	0.11	0.527
C4_00520W_A	PAM18	orf19.4190	0.14	0.99	0.2	0.156
C4_00700C_A	C4_00700C_A	orf19.4172	0.14	0.972	-0.08	0.667
C4_00810C_A	C4_00810C_A	orf19.4160	0.14	0.978	0.11	0.725
C4_00890W_A	ARO1	orf19.4704	0.14	0.988	-0.07	0.568
C4_01650C_A	C4_01650C_A	orf19.4628	0.14	0.919	-0.06	0.793
C4_02480C_A	TIM13	orf19.2754	0.14	0.927	0.05	0.822
C4_03920W_A	C4_03920W_A	orf19.1595	0.14	0.935	0.33	0.0906
C4_04080C_A	PGA31	orf19.5302	0.14	0.838	-1.17	0.18
C4_06340W_A	AGO1	orf19.2903	0.14	0.809	0.43	0.181
C4_06550C_A	IFF5	orf19.2879	0.14	0.873	0.48	0.38
C4_07140W_A	C4_07140W_A	orf19.3089	0.14	0.753	-0.26	0.156
C5_00440C_A	VPS2	orf19.945	0.14	0.79	-0.03	0.846
C5_00830C_A	ERV46	orf19.586	0.14	0.783	0.17	0.144
C5_01110W_A	C5_01110W_A	orf19.1959	0.14	0.671	0.17	0.325
C5_01680C_A	CCN1	orf19.3207	0.14	0.863	0.45	0.0652
C5_02800C_A	C5_02800C_A	orf19.4305	0.14	0.669	0.72	0.396
C6_00690W_A	C6_00690W_A	orf19.3660	0.14	0.535	0.02	0.957
C6_00860W_A	GPX1	orf19.87	0.14	0.429	1.36	0.038
C6_01930W_A	YHM1	orf19.685	0.14	0.78	-0.12	0.375
C6_02250W_A	C6_02250W_A	orf19.3466	0.14	0.716	-0.41	0.366
C6_03260W_A	C6_03260W_A	orf19.5614	0.14	0.3	0.57	0.208
C6_03620C_A	C6_03620C_A	orf19.5730	0.14	0.597	0.11	0.365
C6_03650C_A	POP2	orf19.5734	0.14	0.514	0.11	0.561
C7_00460W_A	C7_00460W_A	orf19.7073	0.14	0.851	0.03	0.949
C7_02310C_A	C7_02310C_A	orf19.6480	0.14	0.82	0.24	0.295
C7_02780W_A	C7_02780W_A	orf19.5184	0.14	0.251	0.15	0.29
C7_04170W_A	C7_04170W_A	orf19.7157	0.14	0.851	0.02	0.966
CR_00700W_A	CR_00700W_A	orf19.3285	0.14	0.556	0.03	0.973
CR_03540W_A	CR_03540W_A	orf19.4398	0.14	0.133	0.17	0.467
CR_03850W_A	HGT3	orf19.4356	0.14	0.0924	0.33	0.4
CR_04010C_A	MRPL40	orf19.484	0.14	0.263	0.12	0.286
CR_04050C_A	MEX67	orf19.488	0.14	0.128	0.06	0.752
CR_04120C_A	CR_04120C_A	orf19.496	0.14	0.46	0.09	0.55
CR_04140W_A	CR_04140W_A	orf19.498	0.14	0.439	0.1	0.497
CR_04150W_A	CR_04150W_A	orf19.499	0.14	0.244	-0.01	0.988
CR_04330W_A	CR_04330W_A	orf19.520	0.14	0.774	0.03	0.898
CR_04920W_A	CR_04920W_A	orf19.1804	0.14	0.141	0.01	0.953
CR_06150C_A	ADE13	orf19.3870	0.14	0.103	-0.01	0.99
CR_06260W_A	CR_06260W_A	orf19.3878	0.14	0.202	0.24	0.487
CR_06750C_A	PUP2	orf19.709	0.14	0.126	0.21	0.087
CR_07460C_A	CR_07460C_A	orf19.6119	0.14	0.419	0.04	0.882
CR_07580C_A	TSC11	orf19.728	0.14	0.178	0.08	0.653
CR_08130W_A	CR_08130W_A	orf19.6374	0.14	0.227	0.25	0.0716
CR_08640C_A	CR_08640C_A	orf19.6438	0.14	0.275	-0.14	0.3
CR_08750C_A	tG(GCC)6	tG(GCC)6	0.14	0.706	-0.62	0.48
CR_08790W_A	RDN58	RDN58	0.14	0.406	-0.58	0.235
CR_09830W_A	CR_09830W_A	orf19.7554	0.14	0.186	0.01	0.962
CR_10370W_A	HCR1	orf19.7613	0.14	0.473	0.21	0.173
C1_01880C_A	PTR3	orf19.4535	0.13	0.444	-0.09	0.61
C1_02460W_A	RPL10	orf19.2935	0.13	0.202	0.01	0.943
C1_02850W_A	C1_02850W_A	orf19.2973	0.13	0.0876	-0.12	0.595
C1_04370C_A	C1_04370C_A	orf19.5201	0.13	0.208	0.09	0.591
C1_04560W_A	C1_04560W_A	orf19.6850	0.13	0.917	0.46	0.154
C1_05100W_A	C1_05100W_A	orf19.4061	0.13	0.121	-0.13	0.657
C1_05370C_A	C1_05370C_A	orf19.428	0.13	0.281	0.33	0.369
C1_07030C_A	RBT4	orf19.6202	0.13	0.557	-0.02	0.955
C1_07070C_A	DHH1	orf19.6197	0.13	0.345	0.07	0.643
C1_08120W_A	BUD6	orf19.5087	0.13	0.884	0.1	0.446
C1_08170C_A	BUL1	orf19.5094	0.13	0.647	-0.71	0.125
C1_08730W_A	C1_08730W_A	orf19.4731	0.13	0.56	0.07	0.768
C1_08860C_A	C1_08860C_A	orf19.4744	0.13	0.166	0.12	0.438
C1_09270W_A	FGR43	orf19.4786	0.13	0.229	0.04	0.872
C1_10700C_A	NIT3	orf19.2351	0.13	0.83	-0.25	0.373
C1_10720C_A	MNN2	orf19.2347	0.13	0.643	-0.05	0.669
C1_10730W_A	C1_10730W_A	orf19.2346	0.13	0.811	-0.22	0.519
C1_10960W_A	C1_10960W_A	orf19.2318.1	0.13	0.453	0.09	0.749
C1_12050W_A	RPN2	orf19.5260	0.13	0.568	0.16	0.153
C1_12120W_A	C1_12120W_A	orf19.5253	0.13	0.506	0	0.998
C1_12990W_A	C1_12990W_A	snR41	0.13	0.205	-0.02	0.958
C1_14430C_A	C1_14430C_A	orf19.7260	0.13	0.371	-0.03	0.882
C2_00060C_A	C2_00060C_A	orf19.1917	0.13	0.708	-0.01	0.982
C2_00190C_A	C2_00190C_A	orf19.2113	0.13	0.706	0.01	0.976
C2_00630C_A	C2_00630C_A	orf19.2065	0.13	0.823	0.11	0.577
C2_00820W_A	C2_00820W_A	orf19.2042	0.13	0.748	0.15	0.551
C2_01360C_A	DCW1	orf19.1989	0.13	0.555	-0.06	0.729
C2_03100W_A	EFT2	orf19.5788	0.13	0.532	-0.02	0.914
C2_03590C_A	CAP4	orf19.861	0.13	0.863	0.19	0.221
C2_04490W_A	C2_04490W_A	orf19.4503	0.13	0.508	0.15	0.156
C2_08570W_A	ANP1	orf19.3622	0.13	0.805	-0.16	0.512
C3_02320W_A	ILV2	orf19.1613	0.13	0.808	-0.28	0.262
C3_04780C_A	C3_04780C_A	orf19.5941	0.13	0.921	0.1	0.457
C3_05220W_A	CDR1	orf19.6000	0.13	0.989	-0.27	0.353
C3_05250C_A	C3_05250C_A	orf19.6003	0.13	0.972	0.8	0.0606
C3_06050C_A	C3_06050C_A	orf19.7386	0.13	0.97	-0.01	0.967
C3_06720W_A	PRP5	orf19.6831	0.13	0.999	-0.09	0.773
C3_06940W_A	C3_06940W_A	orf19.6807	0.13	0.988	-0.18	0.631
C3_07020W_A	SSN6	orf19.6798	0.13	0.993	0.09	0.365
C3_07610W_A	TIP120	orf19.6729	0.13	0.99	0.08	0.594
C3_07710W_A	ABD1	orf19.6716	0.13	0.995	0.02	0.937
C4_00490W_A	C4_00490W_A	orf19.5678	0.13	0.96	-0.1	0.785
C4_00650W_A	HIS5	orf19.4177	0.13	0.969	-0.29	0.298
C4_00660W_A	C4_00660W_A	orf19.4176	0.13	0.985	0.23	0.0652
C4_00680W_A	C4_00680W_A	orf19.4174	0.13	0.984	0.26	0.355
C4_00840W_A	C4_00840W_A	orf19.4711	0.13	0.99	0.33	0.188
C4_02970C_A	UBR1	orf19.2695	0.13	0.873	0.02	0.87
C4_03720C_A	C4_03720C_A	orf19.1306	0.13	0.851	0.1	0.858
C4_04090C_A	C4_04090C_A	orf19.5300	0.13	0.925	0.1	0.358
C4_04270W_A	C4_04270W_A	orf19.1421	0.13	0.867	0.08	0.801
C4_04660C_A	C4_04660C_A	orf19.3815	0.13	0.919	0.14	0.738
C4_04710W_A	GYP1	orf19.3811	0.13	0.912	1	0.082
C4_05060W_A	CDL1	orf19.3773	0.13	0.897	0.16	0.271
C4_05770C_A	CFL1	orf19.1263	0.13	0.791	0.74	0.0104
C4_06690C_A	C4_06690C_A	orf19.3140.1	0.13	0.797	0.3	0.0485
C4_07150W_A	C4_07150W_A	orf19.3088	0.13	0.838	-0.04	0.94
C5_00750C_A	C5_00750C_A	orf19.577	0.13	0.833	0.31	0.197
C5_01430C_A	C5_01430C_A	orf19.4133	0.13	0.774	0.3	0.161
C5_01980C_A	C5_01980C_A	orf19.3173	0.13	0.729	0.19	0.307
C5_02070C_A	C5_02070C_A	orf19.3161	0.13	0.778	0.71	0.00518
C5_04950C_A	C5_04950C_A	orf19.3983	0.13	0.496	0.26	0.101
C6_00210W_A	C6_00210W_A	orf19.1180	0.13	0.626	0.12	0.407
C6_00570C_A	NHX1	orf19.4201	0.13	0.654	0.04	0.76
C6_00970C_A	HAL21	orf19.99	0.13	0.627	-0.16	0.378
C6_03150C_A	C6_03150C_A	orf19.5601	0.13	0.728	0.23	0.123
C6_03390W_A	C6_03390W_A	orf19.5628	0.13	0.643	0.1	0.806
C6_04210C_A	ATM1	orf19.1077	0.13	0.309	-0.34	0.365
C7_04300W_A	SPT6	orf19.7136	0.13	0.616	-0.01	0.972
CR_00120C_A	MKC1	orf19.7523	0.13	0.126	0.25	0.0787
CR_01020C_A	CR_01020C_A	orf19.3254	0.13	0.734	0	0.995
CR_01110W_A	SRP54	orf19.3243	0.13	0.164	0.21	0.0921
CR_01130W_A	CR_01130W_A	orf19.3241	0.13	0.251	0.12	0.498
CR_01270C_A	FTH2	orf19.3227	0.13	0.572	-0.1	0.784
CR_03230W_A	CR_03230W_A	orf19.2400	0.13	0.355	0.09	0.447
CR_04500C_A	CR_04500C_A	orf19.541	0.13	0.124	-0.64	0.205
CR_04930W_A	PEX14	orf19.1805	0.13	0.0924	-0.1	0.624
CR_05250C_A	FGR13	orf19.562	0.13	0.303	0.17	0.595
CR_05790C_A	ACO2	orf19.6632	0.13	0.348	-0.29	0.153
CR_07300W_A	CR_07300W_A	orf19.6138	0.13	0.647	0.5	0.712
CR_07710W_A	ARO2	orf19.1986	0.13	0.0924	-0.07	0.566
CR_08200C_A	CR_08200C_A	orf19.6382	0.13	0.452	-0.03	0.769
CR_08620C_A	CR_08620C_A	orf19.6436	0.13	0.476	0.26	0.161
CR_09160C_A	ERG13	orf19.7312	0.13	0.755	0.17	0.109
C1_00570C_A	C1_00570C_A	orf19.6049	0.12	0.368	0.12	0.448
C1_00580W_A	C1_00580W_A	orf19.6048	0.12	0.0942	0.44	0.225
C1_00720W_A	tP(UGG)3	tP(UGG)3	0.12	0.293	-0.79	0.373
C1_01030W_A	HMT1	orf19.3291	0.12	0.138	0.25	0.0811
C1_05250W_A	C1_05250W_A	orf19.442	0.12	0.104	0.06	0.894
C1_06000W_A	C1_06000W_A	orf19.2445	0.12	0.53	-0.81	0.497
C1_07470C_A	C1_07470C_A	orf19.2798	0.12	0.284	0.09	0.636
C1_07540C_A	BBC1	orf19.2791	0.12	0.382	0.19	0.475
C1_08630W_A	C1_08630W_A	orf19.4721	0.12	0.199	0.17	0.139
C1_09280W_A	C1_09280W_A	orf19.4787	0.12	0.542	0.14	0.606
C1_09530W_A	RAM2	orf19.4817	0.12	0.728	0.04	0.823
C1_10230C_A	C1_10230C_A	orf19.4893	0.12	0.303	0.3	0.176
C1_10940C_A	ERP5	orf19.2322.3	0.12	0.755	0	0.981
C1_11560C_A	C1_11560C_A	orf19.1163	0.12	0.458	0.01	0.951
C1_11740W_A	C1_11740W_A	orf19.1143	0.12	0.262	0.13	0.504
C1_12180C_A	C1_12180C_A	orf19.5246	0.12	0.41	0.22	0.183
C1_12530C_A	C1_12530C_A	orf19.3763	0.12	0.485	0.04	0.835
C1_13070C_A	FAD3	orf19.4933	0.12	0.848	-0.48	0.363
C1_13970C_A	HPC2	orf19.5035	0.12	0.685	0.22	0.163
C1_14020W_A	C1_14020W_A	orf19.7209	0.12	0.454	0.96	0.519
C1_14450C_A	C1_14450C_A	orf19.7263	0.12	0.643	0.1	0.413
C2_00290W_A	C2_00290W_A	orf19.2104	0.12	0.623	-0.02	0.955
C2_01170C_A	C2_01170C_A	orf19.2007	0.12	0.398	0.04	0.826
C2_01340W_A	C2_01340W_A	orf19.1991	0.12	0.65	0.09	0.545
C2_01780W_A	MSB2	orf19.1490	0.12	0.835	-0.22	0.123
C2_01970C_A	ROD1	orf19.1509	0.12	0.485	0.17	0.276
C2_02340C_A	ENT3	orf19.1553	0.12	0.655	-0.03	0.874
C2_02900W_A	C2_02900W_A	orf19.5814	0.12	0.671	0.19	0.46
C2_02920W_A	C2_02920W_A	orf19.5813	0.12	0.543	0.27	0.512
C2_03470C_A	COX6	orf19.873.1	0.12	0.522	-0.28	0.505
C2_04140W_A	CHS5	orf19.807	0.12	0.866	-0.08	0.439
C2_04460W_A	LYS22	orf19.4506	0.12	0.818	-0.04	0.933
C2_04960C_A	C2_04960C_A	orf19.3528	0.12	0.708	0.05	0.876
C2_05300C_A	C2_05300C_A	orf19.3559	0.12	0.654	0.03	0.873
C2_05550W_A	C2_05550W_A	orf19.6867	0.12	0.643	0.15	0.272
C2_06480W_A	C2_06480W_A	orf19.25	0.12	0.804	0.08	0.802
C2_07290W_A	C2_07290W_A	orf19.2286	0.12	0.882	0.38	0.0314
C2_07350W_A	MCM3	orf19.1901	0.12	0.609	-0.01	0.965
C2_07450C_A	RCL1	orf19.1886	0.12	0.87	0.16	0.341
C2_07830W_A	FLC3	orf19.2198	0.12	0.72	-0.2	0.512
C2_08010W_A	BLM3	orf19.2182	0.12	0.73	0.18	0.408
C2_08170W_A	C2_08170W_A	orf19.2168	0.12	0.742	0.21	0.704
C2_09490W_A	PHO13	orf19.1405	0.12	0.919	-0.14	0.729
C3_00310C_A	C3_00310C_A	orf19.5438	0.12	0.9	0.44	0.121
C3_03040W_A	AIP2	orf19.300	0.12	0.859	-0.39	0.374
C3_04180W_A	KRE9	orf19.5861	0.12	0.969	-0.03	0.849
C3_04770C_A	ZCF32	orf19.5940	0.12	0.962	0.06	0.802
C3_05020W_A	C3_05020W_A	orf19.5971	0.12	0.946	0.11	0.496
C3_05800W_A	C3_05800W_A	orf19.7361	0.12	0.945	0.12	0.802
C3_06990W_A	C3_06990W_A	orf19.6802	0.12	0.991	0.28	0.287
C4_00410W_A	C4_00410W_A	orf19.5669	0.12	0.976	0.09	0.499
C4_01910W_A	C4_01910W_A	orf19.4601	0.12	0.951	0.2	0.214
C4_03020W_A	C4_03020W_A	orf19.2690	0.12	0.897	0.19	0.104
C4_03910W_A	FGR28	orf19.1596	0.12	0.982	0.39	0.249
C4_04210C_A	SOH1	orf19.1429	0.12	0.852	0.05	0.909
C4_04460C_A	C4_04460C_A	orf19.3840	0.12	0.81	-0.14	0.473
C4_05100C_A	MYO5	orf19.738	0.12	0.899	-0.03	0.815
C4_05320W_A	LYS1	orf19.1789.1	0.12	0.963	-0.01	0.956
C4_06070C_A	FMT1	orf19.4418	0.12	0.838	0.12	0.521
C4_06230C_A	C4_06230C_A	orf19.2915	0.12	0.811	0.08	0.566
C4_06350C_A	NUP60	orf19.2901	0.12	0.902	0.01	0.963
C4_06610C_A	SDH12	orf19.2871	0.12	0.797	-0.33	0.167
C4_06680C_A	C4_06680C_A	orf19.3141	0.12	0.808	-0.1	0.694
C4_06830C_A	CCT6	orf19.3126	0.12	0.747	0.07	0.505
C5_00120W_A	C5_00120W_A	orf19.5684.1	0.12	0.865	0.03	0.918
C5_01140C_A	C5_01140C_A	orf19.1956	0.12	0.866	-0.02	0.945
C5_03030W_A	C5_03030W_A	orf19.4330	0.12	0.795	0.01	0.958
C5_04260W_A	C5_04260W_A	orf19.3910	0.12	0.605	0.1	0.867
C5_04280C_A	GLN3	orf19.3912	0.12	0.72	0.03	0.87
C5_05000C_A	C5_05000C_A	orf19.3991	0.12	0.62	0.42	0.0223
C5_05270C_A	C5_05270C_A	orf19.4021	0.12	0.564	0.1	0.287
C6_00310W_A	C6_00310W_A	orf19.1191	0.12	0.652	0.31	0.28
C6_03000C_A	C6_03000C_A	orf19.5579	0.12	0.483	0.13	0.676
C6_04050W_A	C6_04050W_A	orf19.1219	0.12	0.559	0.04	0.87
C6_04520W_A	ILS1	orf19.2138	0.12	0.417	-0.08	0.502
C6_04580W_A	HXK1	orf19.2154	0.12	0.411	0.18	0.388
C6_04600W_A	DAC1	orf19.2157	0.12	0.945	0.29	0.363
C7_00440C_A	GBP2	orf19.7076	0.12	0.739	0.05	0.772
C7_01540W_A	ALK6	orf19.6574	0.12	0.278	-0.36	0.454
C7_02460C_A	C7_02460C_A	orf19.6463	0.12	0.627	0.16	0.217
C7_03270W_A	C7_03270W_A	orf19.5126	0.12	0.343	-0.14	0.669
C7_03760W_A	C7_03760W_A	orf19.5502	0.12	0.293	-0.23	0.408
C7_04100C_A	MED9	orf19.7165	0.12	0.525	0.49	0.0375
C7_04120W_A	C7_04120W_A	orf19.7163	0.12	0.844	0.61	0.124
C7_04140C_A	C7_04140C_A	orf19.7160	0.12	0.667	0.26	0.0696
CR_00220W_A	CR_00220W_A	orf19.7512	0.12	0.579	0.36	0.6
CR_01290C_A	CWH43	orf19.3225	0.12	0.376	0.01	0.941
CR_03010C_A	ERV1	orf19.2863.1	0.12	0.285	0.09	0.683
CR_04080C_A	CR_04080C_A	orf19.491	0.12	0.461	-0.05	0.633
CR_04090C_A	ADE17	orf19.492	0.12	0.709	-0.08	0.642
CR_07390C_A	MRPL8	orf19.6129	0.12	0.572	0.15	0.218
CR_08450C_A	CR_08450C_A	orf19.6414	0.12	0.128	0.03	0.862
CR_08940W_A	CR_08940W_A	orf19.7291	0.12	0.179	0.02	0.93
CR_09960C_A	UGA3	orf19.7570	0.12	0.144	0.32	0.433
CR_09990W_A	CR_09990W_A	orf19.7574	0.12	0.122	0.04	0.795
CR_10140W_A	CR_10140W_A	orf19.7590	0.12	0.451	-0.5	0.304
CR_10620C_A	CR_10620C_A	orf19.7645	0.12	0.0982	0.18	0.223
C1_00110W_A	CCT8	orf19.6099	0.11	0.122	0.07	0.562
C1_00140W_A	KEL1	orf19.6092	0.11	0.186	0.15	0.26
C1_00330C_A	C1_00330C_A	orf19.6075	0.11	0.16	0.37	0.0316
C1_00620W_A	MOB2	orf19.6044	0.11	0.138	0.27	0.209
C1_00660C_A	C1_00660C_A	orf19.6039	0.11	0.561	0.16	0.246
C1_00670C_A	UGA32	orf19.6038	0.11	0.643	0.19	0.396
C1_00920W_A	C1_00920W_A	orf19.6012	0.11	0.324	0.12	0.416
C1_00930C_A	SIN3	orf19.6011	0.11	0.113	0.05	0.678
C1_00950C_A	CDC5	orf19.6010	0.11	0.271	-0.06	0.79
C1_01100W_A	CCH1	orf19.3298	0.11	0.343	0.23	0.344
C1_01110C_A	ZPR1	orf19.3300	0.11	0.193	0.21	0.113
C1_01550W_A	VPS17	orf19.3344	0.11	0.656	0.23	0.111
C1_02350W_A	TIM21	orf19.3691	0.11	0.122	-0.01	0.979
C1_03160C_A	COQ4	orf19.3008	0.11	0.122	0.45	0.121
C1_04430C_A	C1_04430C_A	orf19.5194.1	0.11	0.451	0.12	0.365
C1_04970W_A	C1_04970W_A	orf19.51	0.11	0.322	0.15	0.3
C1_06680W_A	VPS34	orf19.6243	0.11	0.2	0.11	0.547
C1_07230W_A	PHO15	orf19.4444	0.11	0.308	0.21	0.588
C1_08950W_A	PFK26	orf19.4753	0.11	0.67	0.64	0.167
C1_09220W_A	C1_09220W_A	orf19.4780	0.11	0.582	0.3	0.197
C1_11010C_A	C1_11010C_A	orf19.2313	0.11	0.382	0.14	0.416
C1_11540C_A	CTA3	orf19.1166	0.11	0.692	0.14	0.57
C1_12360C_A	RIB3	orf19.5228	0.11	0.616	-0.05	0.831
C1_13640W_A	CUP2	orf19.5001	0.11	0.721	0.05	0.834
C1_14300C_A	NCR1	orf19.7242	0.11	0.827	0.21	0.676
C2_00230W_A	C2_00230W_A	orf19.2110	0.11	0.281	0.02	0.945
C2_00390C_A	C2_00390C_A	orf19.2092	0.11	0.737	-0.47	0.0152
C2_00860C_A	C2_00860C_A	orf19.2038	0.11	0.503	-0.23	0.703
C2_01480W_A	SPT5	orf19.1453	0.11	0.557	0.07	0.599
C2_02420C_A	C2_02420C_A	orf19.1565	0.11	0.557	0.17	0.168
C2_02780C_A	BUB2	orf19.5827	0.11	0.571	0.08	0.72
C2_04710C_A	URE2	orf19.155	0.11	0.919	-0.14	0.685
C2_05140W_A	CDC15	orf19.3545	0.11	0.643	0.13	0.385
C2_06390C_A	IMH3	orf19.18	0.11	0.847	0.07	0.749
C2_06490W_A	C2_06490W_A	orf19.26	0.11	0.571	0.17	0.199
C2_07930C_A	VRP1	orf19.2190	0.11	0.777	0.14	0.399
C2_08990C_A	C2_08990C_A	orf19.206	0.11	0.734	0.35	0.21
C2_09900C_A	TIM23	orf19.1361	0.11	0.73	0.01	0.958
C3_01510W_A	C3_01510W_A	orf19.1698	0.11	0.889	0.1	0.428
C3_02690C_A	C3_02690C_A	orf19.261	0.11	0.901	0.19	0.172
C3_03290C_A	NPR2	orf19.328	0.11	0.96	0.19	0.402
C3_03540W_A	C3_03540W_A	orf19.352	0.11	0.9	0.11	0.532
C3_04640W_A	ZCF31	orf19.5924	0.11	0.937	0.22	0.255
C3_05040C_A	ATG9	orf19.5974	0.11	0.932	-0.04	0.799
C3_05370C_A	YST1	orf19.6975	0.11	0.983	-0.01	0.945
C3_05570W_A	QDR2	orf19.6992	0.11	0.978	-0.16	0.443
C3_05830W_A	KRE6	orf19.7363	0.11	0.966	-0.09	0.678
C3_06440W_A	C3_06440W_A	orf19.7433	0.11	0.983	0.07	0.597
C3_07000W_A	RPD31	orf19.6801	0.11	0.988	0.17	0.198
C3_07660W_A	C3_07660W_A	orf19.6722	0.11	0.999	0.24	0.262
C4_00210W_A	C4_00210W_A	orf19.5646	0.11	0.973	-0.18	0.513
C4_01080W_A	RAT1	orf19.4681	0.11	0.988	0.16	0.235
C4_01390W_A	HAP3	orf19.4647	0.11	0.976	-0.29	0.66
C4_01820C_A	C4_01820C_A	orf19.4611	0.11	0.974	0.15	0.167
C4_04390W_A	C4_04390W_A	orf19.1409.1	0.11	0.783	-0.02	0.929
C4_04470W_A	SAP10	orf19.3839	0.11	0.922	0.28	0.273
C4_06430C_A	C4_06430C_A	orf19.2891	0.11	0.759	-0.17	0.764
C4_06720W_A	NOP1	orf19.3138	0.11	0.853	0.22	0.112
C4_07100C_A	C4_07100C_A	orf19.3098	0.11	0.783	0.05	0.807
C5_00730W_A	HYR3	orf19.575	0.11	0.824	0.12	0.588
C5_00950C_A	C5_00950C_A	orf19.1972	0.11	0.852	0.22	0.119
C5_01240W_A	AUR1	orf19.1945	0.11	0.715	0.04	0.813
C5_01960C_A	C5_01960C_A	orf19.3175	0.11	0.635	-0.38	0.249
C5_02170C_A	GCD11	orf19.4223	0.11	0.847	-0.07	0.734
C5_02810W_A	C5_02810W_A	orf19.4305.1	0.11	0.852	0.02	0.901
C5_04670W_A	SRP101	orf19.3952	0.11	0.747	0.11	0.314
C6_01750C_A	C6_01750C_A	orf19.3411	0.11	0.679	0.16	0.355
C6_01870C_A	C6_01870C_A	orf19.3395	0.11	0.321	-0.11	0.69
C6_01960W_A	C6_01960W_A	orf19.687	0.11	0.434	0.03	0.875
C6_03890C_A	SKI8	orf19.5764	0.11	0.818	0.2	0.176
C7_01610W_A	C7_01610W_A	orf19.6563.1	0.11	0.871	0.31	0.181
C7_01760C_A	ISU1	orf19.6548	0.11	0.682	-0.12	0.497
C7_01840W_A	IQG1	orf19.6536	0.11	0.261	-0.21	0.482
C7_02990W_A	BCK1	orf19.5162	0.11	0.892	0.12	0.371
CR_00140W_A	REP1	orf19.7521	0.11	0.285	-0.02	0.959
CR_00470W_A	CR_00470W_A	orf19.7487	0.11	0.597	-0.53	0.45
CR_01690C_A	CDC60	orf19.2560	0.11	0.595	-0.09	0.482
CR_01710W_A	CR_01710W_A	orf19.2564	0.11	0.567	-0.11	0.806
CR_02420W_A	CR_02420W_A	orf19.3724	0.11	0.563	0.1	0.414
CR_03520C_A	CR_03520C_A	orf19.4395	0.11	0.341	0.12	0.329
CR_03650W_A	SGD1	orf19.4363	0.11	0.251	0.11	0.544
CR_03790C_A	KRE1	orf19.4377	0.11	0.174	-0.02	0.974
CR_03830C_A	MCM2	orf19.4354	0.11	0.638	-0.05	0.879
CR_04040C_A	SPT14	orf19.487	0.11	0.308	0.19	0.238
CR_04770C_A	CR_04770C_A	orf19.6315	0.11	0.376	-0.32	0.404
CR_06090W_A	CR_06090W_A	orf19.3862	0.11	0.706	0.27	0.112
CR_09780C_A	IFA14	orf19.7550	0.11	0.0924	0.17	0.835
CR_09970W_A	UBC4	orf19.7571	0.11	0.347	0.13	0.247
CR_10100C_A	INO1	orf19.7585	0.11	0.0876	-2.09	0.0247
C1_03250C_A	SPP1	orf19.3018	0.1	0.454	0.23	0.158
C1_03690W_A	C1_03690W_A	orf19.71	0.1	0.322	0.22	0.0884
C1_04450C_A	FMA1	orf19.6837	0.1	0.477	0	0.991
C1_04500W_A	ICL1	orf19.6844	0.1	0.132	-0.74	0.0862
C1_04610W_A	ATP1	orf19.6854	0.1	0.601	-0.68	0.248
C1_06890C_A	C1_06890C_A	orf19.6220.4	0.1	0.213	-0.05	0.75
C1_07120W_A	GAP4	orf19.4456	0.1	0.832	-0.27	0.396
C1_07380C_A	KSP1	orf19.4432	0.1	0.49	0.26	0.253
C1_07860W_A	C1_07860W_A	orf19.5057	0.1	0.166	0.13	0.775
C1_08090C_A	FUN12	orf19.5081	0.1	0.177	-0.08	0.724
C1_09230C_A	GRP1	orf19.4781	0.1	0.806	0.06	0.717
C1_09750W_A	C1_09750W_A	orf19.4839	0.1	0.428	-0.02	0.934
C1_10470W_A	C1_10470W_A	orf19.989	0.1	0.303	0.17	0.113
C1_11160C_A	C1_11160C_A	orf19.2299	0.1	0.667	0.19	0.242
C1_11520C_A	ZCF3	orf19.1168	0.1	0.795	-0.09	0.766
C1_11640C_A	DPP2	orf19.1155	0.1	0.245	-0.07	0.658
C1_11900C_A	C1_11900C_A	orf19.5277	0.1	0.742	0.03	0.938
C1_12140W_A	C1_12140W_A	orf19.5250	0.1	0.632	0.46	0.56
C1_12170C_A	C1_12170C_A	orf19.5247	0.1	0.322	0.16	0.255
C1_12200W_A	MCD4	orf19.5244	0.1	0.525	-0.04	0.766
C1_12550C_A	CDC54	orf19.3761	0.1	0.426	-0.05	0.905
C1_13130C_A	C1_13130C_A	orf19.4940	0.1	0.685	-0.12	0.569
C1_13550C_A	NUP49	orf19.4987	0.1	0.322	0.09	0.548
C1_13600W_A	C1_13600W_A	orf19.4996	0.1	0.771	0.24	0.555
C1_14350W_A	C1_14350W_A	orf19.7250	0.1	0.404	0.1	0.767
C2_00440W_A	SAS2	orf19.2087	0.1	0.651	-0.02	0.944
C2_00490W_A	C2_00490W_A	orf19.2078	0.1	0.388	0.1	0.373
C2_00660C_A	SOD4	orf19.2062	0.1	0.647	0.84	0.167
C2_01640W_A	SLA1	orf19.1474	0.1	0.558	-0.03	0.907
C2_02120W_A	C2_02120W_A	orf19.1528	0.1	0.587	0.06	0.779
C2_02200W_A	C2_02200W_A	orf19.1536	0.1	0.882	-0.07	0.879
C2_02670C_A	C2_02670C_A	orf19.5840	0.1	0.814	-0.01	0.984
C2_03410W_A	C2_03410W_A	orf19.880	0.1	0.863	0.11	0.295
C2_04790C_A	C2_04790C_A	orf19.185	0.1	0.809	-0.09	0.687
C2_05480C_A	C2_05480C_A	orf19.3577.1	0.1	0.636	0.2	0.365
C2_05600W_A	C2_05600W_A	snR56	0.1	0.956	0.17	0.79
C2_07110C_A	C2_07110C_A	orf19.2266	0.1	0.805	0.31	0.1
C2_08000C_A	KRE30	orf19.2183	0.1	0.735	0.06	0.827
C2_08390W_A	C2_08390W_A	orf19.1433	0.1	0.795	0.37	0.475
C2_08970C_A	DFG10	orf19.209	0.1	0.728	0.11	0.623
C2_09480W_A	C2_09480W_A	orf19.1406	0.1	0.868	0.25	0.153
C2_09890W_A	SMM1	orf19.1362	0.1	0.755	-0.6	0.281
C2_10720C_A	C2_10720C_A	orf19.5352	0.1	0.966	0.16	0.269
C3_00790W_A	C3_00790W_A	orf19.5376	0.1	0.786	0.02	0.929
C3_00900C_A	AYR1	orf19.6167	0.1	0.826	0.18	0.156
C3_01590W_A	C3_01590W_A	orf19.1684	0.1	0.787	-0.09	0.714
C3_02570W_A	C3_02570W_A	orf19.246	0.1	0.936	0.91	0.132
C3_02840W_A	C3_02840W_A	orf19.275	0.1	0.865	-0.08	0.868
C3_04710W_A	ARV1	orf19.5931	0.1	0.882	-0.09	0.76
C3_05120C_A	C3_05120C_A	orf19.5985	0.1	0.985	0.03	0.861
C3_06400C_A	C3_06400C_A	orf19.7425	0.1	0.969	-0.08	0.532
C3_07330W_A	C3_07330W_A	orf19.6758	0.1	0.988	0.11	0.71
C4_00320C_A	C4_00320C_A	orf19.5660	0.1	0.986	0.39	0.073
C4_02160C_A	C4_02160C_A	orf19.4575	0.1	0.928	-0.11	0.628
C4_03160C_A	C4_03160C_A	orf19.2674	0.1	0.951	-0.93	0.354
C4_03350C_A	C4_03350C_A	orf19.3362	0.1	0.9	0.61	0.2
C4_04290W_A	SEC15	orf19.1418	0.1	0.937	0.11	0.347
C4_04350W_A	C4_04350W_A	orf19.1412	0.1	0.922	0	0.999
C4_06770W_A	C4_06770W_A	orf19.3132	0.1	0.824	-0.07	0.683
C5_00150C_A	C5_00150C_A	orf19.5682	0.1	0.745	-0.01	0.967
C5_00160W_A	C5_00160W_A	orf19.5681	0.1	0.701	0.05	0.714
C5_00560W_A	C5_00560W_A	orf19.933	0.1	0.763	0.12	0.467
C5_02340C_A	CST20	orf19.4242	0.1	0.628	0.11	0.416
C5_02690W_A	C5_02690W_A	orf19.4287	0.1	0.938	0.43	0.438
C5_03120W_A	C5_03120W_A	orf19.4341	0.1	0.802	0.23	0.118
C5_04350C_A	C5_04350C_A	orf19.3921	0.1	0.611	0.37	0.0487
C5_04710W_A	C5_04710W_A	orf19.3956	0.1	0.386	-0.09	0.749
C5_04750C_A	HAS1	orf19.3962	0.1	0.612	0.3	0.0548
C5_05100C_A	DUN1	orf19.4002	0.1	0.479	-0.08	0.774
C6_00370C_A	NOP5	orf19.1199	0.1	0.642	0.15	0.2
C6_01000C_A	C6_01000C_A	orf19.102	0.1	0.405	0.18	0.363
C6_03470W_A	C6_03470W_A	orf19.5711	0.1	0.244	0.2	0.123
C6_03580W_A	C6_03580W_A	orf19.5725	0.1	0.667	0.56	0.0191
C6_03640W_A	NOG2	orf19.5732	0.1	0.566	-0.13	0.685
C6_04450W_A	C6_04450W_A	orf19.2128	0.1	0.532	0.07	0.644
C7_00990W_A	RPP0	orf19.7015	0.1	0.498	-0.03	0.813
C7_01250W_A	ASC1	orf19.6906	0.1	0.445	0	0.981
C7_01260W_A	C7_01260W_A	snR24	0.1	0.743	0.15	0.899
C7_01620C_A	KCH1	orf19.6563	0.1	0.243	0	0.998
C7_02420C_A	C7_02420C_A	orf19.6469	0.1	0.497	-0.01	0.991
C7_02970W_A	ECM39	orf19.5164	0.1	0.847	0.06	0.801
C7_02980C_A	SFI1	orf19.5163	0.1	0.334	0.15	0.372
C7_03710C_A	PLC1	orf19.5506	0.1	0.343	0.05	0.801
C7_04150W_A	C7_04150W_A	orf19.7159	0.1	0.5	0.14	0.466
C7_04330C_A	SYS1	orf19.7128	0.1	0.408	0.31	0.082
CR_01520W_A	PTC2	orf19.2538	0.1	0.432	0.03	0.838
CR_01810C_A	CR_01810C_A	orf19.2581	0.1	0.241	-0.16	0.731
CR_02590C_A	CR_02590C_A	orf19.2818	0.1	0.504	0.05	0.864
CR_04000W_A	RPT4	orf19.482	0.1	0.236	0.26	0.0487
CR_05560W_A	CR_05560W_A	orf19.5846	0.1	0.285	0.14	0.323
CR_05980W_A	CR_05980W_A	orf19.457	0.1	0.132	0.24	0.166
CR_06070W_A	CR_06070W_A	orf19.3859	0.1	0.168	-0.11	0.491
CR_07080W_A	CR_07080W_A	orf19.1815	0.1	0.522	0.02	0.896
CR_07660C_A	CR_07660C_A	orf19.6284	0.1	0.0876	0.08	0.527
CR_07730W_A	HGT14	orf19.2633	0.1	0.334	-0.28	0.255
CR_08280W_A	CR_08280W_A	orf19.6392	0.1	0.294	0.01	0.981
CR_08400C_A	CR_08400C_A	orf19.6406	0.1	0.467	0.2	0.0895
CR_08540C_A	SSY5	orf19.6422	0.1	0.503	0.27	0.111
CR_08950W_A	ARP2	orf19.7292	0.1	0.459	0.25	0.119
CR_10190C_A	CR_10190C_A	orf19.7595	0.1	0.456	0.23	0.332
CR_10380C_A	CR_10380C_A	orf19.7614	0.1	0.128	-0.01	0.989
CR_10410C_A	CR_10410C_A	orf19.7618	0.1	0.382	0.18	0.231
CR_10550W_A	DRS1	orf19.7635	0.1	0.0876	0.21	0.174
C1_00220W_A	PHR2	orf19.6081	0.09	0.0718	0.15	0.424
C1_00730C_A	CMP1	orf19.6033	0.09	0.753	0.09	0.497
C1_00750C_A	VPS27	orf19.6031	0.09	0.136	0.05	0.837
C1_01300W_A	C1_01300W_A	orf19.3319	0.09	0.2	0.32	0.053
C1_01390C_A	C1_01390C_A	orf19.3328	0.09	0.273	0.12	0.573
C1_02020W_A	C1_02020W_A	orf19.4523	0.09	0.379	0.26	0.327
C1_02240W_A	C1_02240W_A	orf19.3681	0.09	0.322	-0.06	0.74
C1_02390W_A	C1_02390W_A	orf19.2926	0.09	0.426	-0.08	0.665
C1_02430C_A	C1_02430C_A	orf19.2930	0.09	0.55	-0.12	0.463
C1_02710W_A	FRS2	orf19.2960	0.09	0.399	0.1	0.321
C1_02840W_A	PDE2	orf19.2972	0.09	0.113	-0.1	0.762
C1_02940C_A	C1_02940C_A	orf19.2985	0.09	0.0876	-0.06	0.763
C1_03020C_A	RPL13	orf19.2994	0.09	0.144	-0.01	0.959
C1_03710C_A	MSB1	orf19.1133	0.09	0.432	-0.11	0.724
C1_04140W_A	IFD6	orf19.1048	0.09	0.376	-0.41	0.233
C1_04950C_A	RPM2	orf19.48	0.09	0.118	-0.09	0.559
C1_05300C_A	PRD1	orf19.434	0.09	0.757	0.13	0.426
C1_06400C_A	C1_06400C_A	orf19.6271	0.09	0.642	0.02	0.887
C1_06690W_A	CYK3	orf19.6242	0.09	0.728	-0.02	0.856
C1_07630W_A	C1_07630W_A	orf19.2782	0.09	0.454	-0.02	0.936
C1_08300W_A	NOT5	orf19.5107	0.09	0.808	0	1
C1_08410C_A	SAM4	orf19.386	0.09	0.22	-0.26	0.504
C1_08600C_A	GCD6	orf19.407	0.09	0.477	0.08	0.549
C1_09350W_A	C1_09350W_A	orf19.4796	0.09	0.245	0.02	0.923
C1_09630W_A	IDH1	orf19.4826	0.09	0.284	-0.4	0.344
C1_10540C_A	C1_10540C_A	orf19.998	0.09	0.41	0.31	0.0878
C1_11720W_A	C1_11720W_A	orf19.1146	0.09	0.485	-0.06	0.759
C1_11930W_A	C1_11930W_A	orf19.5274	0.09	0.455	0.07	0.658
C1_12160W_A	MSO1	orf19.5248	0.09	0.492	0.43	0.374
C1_13960W_A	YBP1	orf19.5034	0.09	0.426	-0.1	0.578
C1_14110C_A	RPL4B	orf19.7217	0.09	0.427	-0.03	0.835
C1_14150C_A	PAM16	orf19.7222	0.09	0.863	0.02	0.902
C1_14280C_A	NPL3	orf19.7238	0.09	0.394	-0.02	0.932
C1_14500C_A	C1_14500C_A	orf19.7269	0.09	0.398	0.11	0.437
C2_00380C_A	RFA1	orf19.2093	0.09	0.701	0.02	0.927
C2_01760C_A	C2_01760C_A	orf19.1488	0.09	0.528	0	0.997
C2_02760W_A	LHS1	orf19.5830	0.09	0.9	0.08	0.606
C2_02960C_A	C2_02960C_A	orf19.5808	0.09	0.737	0.15	0.295
C2_04260W_A	SSN3	orf19.794	0.09	0.74	0.28	0.112
C2_04750W_A	C2_04750W_A	orf19.192	0.09	0.85	1.14	0.0528
C2_04760W_A	KIC1	orf19.191	0.09	0.922	0.11	0.419
C2_04770W_A	C2_04770W_A	orf19.190	0.09	0.835	0.05	0.828
C2_05540C_A	C2_05540C_A	orf19.6866	0.09	0.446	0.05	0.886
C2_06230W_A	C2_06230W_A	orf19.5486	0.09	0.766	0.05	0.735
C2_06640C_A	VAS1	orf19.1295	0.09	0.603	-0.06	0.764
C2_10010C_A	C2_10010C_A	orf19.1782	0.09	0.731	0.02	0.854
C2_10430C_A	FGR29	orf19.5316	0.09	0.901	-0.02	0.963
C2_10840W_A	RDH54	orf19.5367	0.09	0.81	0.22	0.225
C3_00090W_A	RPS24	orf19.5466	0.09	0.967	-0.04	0.813
C3_00100W_A	C3_00100W_A	orf19.5465	0.09	0.783	0.09	0.512
C3_00300W_A	C3_00300W_A	orf19.5439	0.09	0.852	0.08	0.638
C3_00530C_A	C3_00530C_A	orf19.5410	0.09	0.928	0.2	0.228
C3_01080W_A	MRPL33	orf19.2511.1	0.09	0.741	0.18	0.434
C3_01580W_A	ZCF7	orf19.1685	0.09	0.9	-0.02	0.968
C3_01850W_A	C3_01850W_A	orf19.1662	0.09	0.882	0.15	0.209
C3_02030W_A	C3_02030W_A	orf19.1643	0.09	0.821	0.06	0.75
C3_02100W_A	STE50	orf19.1636	0.09	0.773	-0.03	0.901
C3_03750C_A	ORC3	orf19.6942	0.09	0.882	0.1	0.391
C3_03830W_A	C3_03830W_A	orf19.6933	0.09	0.969	0.09	0.506
C3_03880C_A	PEP8	orf19.6927	0.09	0.892	0.29	0.0654
C3_04000C_A	CTN3	orf19.2809	0.09	0.98	0.28	0.396
C3_04380C_A	C3_04380C_A	orf19.5885	0.09	0.945	0.14	0.244
C3_05510W_A	C3_05510W_A	orf19.6986	0.09	0.962	0.24	0.253
C3_05530W_A	OST1	orf19.6988	0.09	0.96	0.13	0.209
C3_06060W_A	ELP3	orf19.7387	0.09	0.982	-0.12	0.794
C3_06180C_A	TSA1	orf19.7417	0.09	0.987	-0.15	0.894
C3_06420C_A	C3_06420C_A	orf19.7427	0.09	0.965	-0.09	0.772
C3_07060W_A	FESUR1	orf19.6794	0.09	0.988	-0.31	0.354
C3_07780C_A	NUP159	orf19.6171	0.09	0.995	-0.02	0.913
C4_00230W_A	C4_00230W_A	orf19.5648	0.09	0.953	0.04	0.87
C4_00270W_A	ATP2	orf19.5653	0.09	0.982	-0.57	0.255
C4_00380W_A	C4_00380W_A	orf19.5665	0.09	0.968	0.01	0.975
C4_00670W_A	TOK1	orf19.4175	0.09	0.988	-0.03	0.872
C4_01720C_A	C4_01720C_A	orf19.4622	0.09	0.948	-0.04	0.787
C4_02460W_A	C4_02460W_A	orf19.2756	0.09	0.9	0.12	0.336
C4_02780W_A	C4_02780W_A	orf19.2720	0.09	0.971	0.01	0.962
C4_03150W_A	C4_03150W_A	orf19.2675	0.09	0.852	0.1	0.466
C4_03670W_A	SPO75	orf19.1311	0.09	0.945	0	0.998
C4_03750C_A	C4_03750C_A	orf19.1303	0.09	0.919	0.11	0.623
C4_04120C_A	C4_04120C_A	orf19.5297	0.09	0.949	0.18	0.22
C4_06210C_A	C4_06210C_A	orf19.2917	0.09	0.815	0.21	0.149
C4_06290W_A	C4_06290W_A	orf19.2907.1	0.09	0.9	0.2	0.59
C4_06810C_A	C4_06810C_A	orf19.3128	0.09	0.797	0.18	0.174
C4_07120C_A	MSH2	orf19.3093	0.09	0.704	-0.15	0.39
C4_07200C_A	C4_07200C_A	orf19.3083	0.09	0.685	0.01	0.973
C5_00060C_A	C5_00060C_A	orf19.5692	0.09	0.84	0.06	0.729
C5_01190W_A	C5_01190W_A	orf19.1953	0.09	0.803	-0.03	0.918
C5_01210W_A	VPS1	orf19.1949	0.09	0.805	-0.04	0.783
C5_01340W_A	HST3	orf19.1934	0.09	0.671	-0.01	0.984
C5_01560C_A	C5_01560C_A	orf19.4150	0.09	0.943	0.04	0.835
C5_01640W_A	MAS2	orf19.6295	0.09	0.878	0.05	0.729
C5_02670W_A	BUR2	orf19.4284	0.09	0.885	0.08	0.774
C5_02770W_A	MSW1	orf19.4299	0.09	0.81	0.12	0.392
C5_03070W_A	RPS5	orf19.4336	0.09	0.707	0.02	0.922
C5_05130C_A	C5_05130C_A	orf19.4005	0.09	0.626	0.26	0.073
C5_05260W_A	C5_05260W_A	orf19.4019	0.09	0.472	-0.05	0.827
C5_05290C_A	MRP2	orf19.4023	0.09	0.485	-0.16	0.243
C5_05440C_A	C5_05440C_A	orf19.4043	0.09	0.667	0.31	0.482
C5_05490C_A	HTS1	orf19.4051	0.09	0.392	0.03	0.89
C6_00920W_A	C6_00920W_A	orf19.93	0.09	0.724	-0.32	0.112
C6_01550C_A	C6_01550C_A	orf19.3431	0.09	0.503	-0.08	0.831
C6_02420W_A	C6_02420W_A	orf19.3483	0.09	0.505	0.85	0.293
C6_03460W_A	C6_03460W_A	orf19.5710	0.09	0.811	0.02	0.94
C6_03710W_A	ALS9	orf19.5742	0.09	0.283	0.17	0.78
C6_04140C_A	C6_04140C_A	orf19.4553	0.09	0.567	-0.39	0.0505
C6_04320C_A	C6_04320C_A	orf19.1090	0.09	0.456	0.06	0.922
C7_00300W_A	C7_00300W_A	orf19.7092	0.09	0.383	0.25	0.153
C7_00980W_A	PHM5	orf19.7016	0.09	0.476	-0.05	0.687
C7_01220W_A	GCN3	orf19.6904	0.09	0.763	0.17	0.281
C7_01900W_A	NUC2	orf19.6531	0.09	0.271	-0.43	0.275
C7_02490W_A	PEX1	orf19.6460	0.09	0.454	0.19	0.127
C7_03920C_A	RPP1B	orf19.7188	0.09	0.132	0.02	0.941
C7_04260W_A	C7_04260W_A	orf19.7144	0.09	0.737	0.1	0.297
CR_00260W_A	KIN2	orf19.7510	0.09	0.643	0.11	0.496
CR_00400C_A	SWC4	orf19.7492	0.09	0.138	0.14	0.422
CR_00510C_A	ADE1	orf19.7484	0.09	0.427	0.05	0.765
CR_00670C_A	CR_00670C_A	orf19.7460	0.09	0.41	0.08	0.839
CR_01170W_A	CR_01170W_A	orf19.3237	0.09	0.246	0.09	0.651
CR_01760C_A	FRS1	orf19.2573	0.09	0.191	0.04	0.764
CR_03240C_A	CR_03240C_A	orf19.2399	0.09	0.803	0.14	0.512
CR_03780C_A	CR_03780C_A	orf19.4376	0.09	0.546	0.08	0.855
CR_04800W_A	MNT4	orf19.6313	0.09	0.0902	0.12	0.512
CR_05220C_A	GUT1	orf19.558	0.09	0.228	-0.52	0.343
CR_07750C_A	CR_07750C_A	orf19.3704	0.09	0.151	0.07	0.777
CR_08060C_A	VPS21	orf19.589	0.09	0.103	0.29	0.34
CR_08210C_A	ACO1	orf19.6385	0.09	0.339	-0.83	0.19
CR_08370W_A	GSH2	orf19.6404	0.09	0.191	0.04	0.729
CR_09800C_A	CR_09800C_A	orf19.7552	0.09	0.309	0.09	0.721
CR_09860W_A	YTA6	orf19.7558	0.09	0.256	-0.05	0.707
CR_09980W_A	SPT7	orf19.7572	0.09	0.164	0.14	0.189
C1_00070W_A	MVD	orf19.6105	0.08	0.0902	-0.01	0.965
C1_00180W_A	RPL16A	orf19.6085	0.08	0.0942	0.05	0.74
C1_00430W_A	C1_00430W_A	orf19.6064	0.08	0.268	0.73	0.0257
C1_00460W_A	C1_00460W_A	orf19.6062	0.08	0.164	0.11	0.284
C1_00520W_A	C1_00520W_A	orf19.6056	0.08	0.17	0.02	0.95
C1_02600W_A	SNO1	orf19.2948	0.08	0.344	-0.13	0.665
C1_02790W_A	TIF34	orf19.2967	0.08	0.197	0.04	0.771
C1_03030W_A	RPS16A	orf19.2994.1	0.08	0.731	0.04	0.835
C1_03090W_A	RPS1	orf19.3002	0.08	0.132	0.03	0.831
C1_03540C_A	C1_03540C_A	orf19.3057	0.08	0.542	0.17	0.243
C1_03610C_A	IMP1	orf19.3061	0.08	0.0986	0.15	0.415
C1_03860C_A	BNI4	orf19.4457	0.08	0.386	0.06	0.599
C1_05290W_A	GRS1	orf19.437	0.08	0.679	-0.1	0.379
C1_05850W_A	POL32	orf19.2465	0.08	0.145	0.06	0.683
C1_06960W_A	SUI2	orf19.6213	0.08	0.222	0.04	0.791
C1_06980C_A	C1_06980C_A	orf19.6209	0.08	0.119	-0.14	0.423
C1_08560W_A	TCP1	orf19.401	0.08	0.742	-0.02	0.929
C1_08590C_A	ERG1	orf19.406	0.08	0.245	0.54	0.0449
C1_10990C_A	RTG3	orf19.2315	0.08	0.196	-0.02	0.884
C1_11360W_A	RPL37B	orf19.667.1	0.08	0.394	0.01	0.945
C1_11920W_A	C1_11920W_A	orf19.5275	0.08	0.349	0.13	0.385
C1_13990W_A	OCA6	orf19.7206	0.08	0.555	0.23	0.251
C1_14260C_A	TIF35	orf19.7236	0.08	0.393	0.01	0.924
C1_14470W_A	C1_14470W_A	orf19.7265	0.08	0.429	0.11	0.31
C2_00600C_A	C2_00600C_A	orf19.2067	0.08	0.746	-0.35	0.221
C2_01070W_A	C2_01070W_A	orf19.2017	0.08	0.314	0.19	0.251
C2_01350C_A	SNX4	orf19.1990	0.08	0.45	0.06	0.718
C2_02660W_A	C2_02660W_A	orf19.5841	0.08	0.803	0.04	0.909
C2_02770W_A	C2_02770W_A	orf19.5828	0.08	0.515	0.02	0.881
C2_03580W_A	C2_03580W_A	snR43b	0.08	0.913	-0.28	0.683
C2_03940C_A	SCH9	orf19.829	0.08	0.565	-0.16	0.591
C2_04040C_A	DCK2	orf19.816	0.08	0.87	0.09	0.542
C2_04350C_A	SUV3	orf19.4519	0.08	0.71	0.04	0.882
C2_04400W_A	C2_04400W_A	orf19.4513	0.08	0.667	-0.32	0.329
C2_05440W_A	PEX6	orf19.3573	0.08	0.708	0.1	0.76
C2_05560W_A	C2_05560W_A	orf19.6868	0.08	0.754	0.05	0.85
C2_06880C_A	PRB1	orf19.2242	0.08	0.87	-0.15	0.562
C2_07030C_A	C2_07030C_A	orf19.2259	0.08	0.685	0.02	0.893
C2_07380W_A	SSC1	orf19.1896	0.08	0.805	0.05	0.809
C2_10030C_A	MP65	orf19.1779	0.08	0.695	0.2	0.413
C2_10280C_A	SPT23	orf19.1751	0.08	0.935	0.65	0.132
C2_10350C_A	ACS1	orf19.1743	0.08	0.96	0.1	0.612
C3_00500C_A	C3_00500C_A	orf19.5413	0.08	0.805	0.28	0.144
C3_01340W_A	C3_01340W_A	orf19.1717	0.08	0.971	0.16	0.644
C3_02160C_A	C3_02160C_A	orf19.1630	0.08	0.845	-0.07	0.735
C3_02460C_A	PHA2	orf19.234	0.08	0.965	0.02	0.936
C3_02580C_A	C3_02580C_A	orf19.247	0.08	0.988	0.24	0.338
C3_03180C_A	PNP1	orf19.317	0.08	0.902	0.24	0.139
C3_03390C_A	YAH1	orf19.336	0.08	0.872	0.05	0.783
C3_03560W_A	C3_03560W_A	orf19.354	0.08	0.863	-0.3	0.339
C3_05010C_A	C3_05010C_A	orf19.5970	0.08	0.922	0.23	0.26
C3_06010W_A	CAM1	orf19.7382	0.08	0.969	-0.03	0.894
C3_06100C_A	DED1	orf19.7392	0.08	0.945	-0.11	0.477
C3_06280W_A	C3_06280W_A	orf19.7404	0.08	0.99	0.1	0.337
C3_06450W_A	GLG2	orf19.7434	0.08	0.988	-0.01	0.988
C3_06710W_A	C3_06710W_A	orf19.6832	0.08	0.994	0.51	0.0273
C3_07600W_A	C3_07600W_A	orf19.6730	0.08	0.999	0.34	0.0482
C3_07620C_A	RIT1	orf19.6727	0.08	0.987	0.11	0.332
C4_00280W_A	STE24	orf19.5654	0.08	0.969	-0.15	0.218
C4_01680W_A	TOA2	orf19.4625	0.08	0.959	0.02	0.932
C4_01870C_A	ERG8	orf19.4606	0.08	0.945	0.12	0.237
C4_03270W_A	RPF1	orf19.2667	0.08	0.963	0.21	0.182
C4_04480C_A	EFB1	orf19.3838	0.08	0.805	0	0.981
C4_04700W_A	SSZ1	orf19.3812	0.08	0.808	0.05	0.702
C4_05040W_A	C4_05040W_A	orf19.3774.1	0.08	0.836	0.02	0.958
C4_05880W_A	GAT1	orf19.1275	0.08	0.84	-0.62	0.0266
C4_07070W_A	CTA6	orf19.3102	0.08	0.75	-0.17	0.278
C5_00030W_A	C5_00030W_A	orf19.5698	0.08	0.691	-0.23	0.373
C5_00170W_A	C5_00170W_A	orf19.5680	0.08	0.824	0.08	0.766
C5_00280C_A	C5_00280C_A	orf19.967	0.08	0.755	0.09	0.564
C5_01800C_A	HIP1	orf19.3195	0.08	0.643	-0.07	0.869
C5_01870W_A	C5_01870W_A	orf19.3185	0.08	0.836	0.05	0.774
C5_02450W_A	C5_02450W_A	orf19.4253	0.08	0.771	0.22	0.176
C5_02570W_A	MNN13	orf19.4270	0.08	0.73	0.64	0.0969
C5_02590C_A	C5_02590C_A	orf19.4273	0.08	0.736	0.12	0.636
C5_02970W_A	DAP2	orf19.4322	0.08	0.75	-0.02	0.943
C5_04080C_A	C5_04080C_A	orf19.1281	0.08	0.451	-0.1	0.722
C5_05280C_A	SDH4	orf19.4022	0.08	0.724	0.03	0.87
C5_05340W_A	C5_05340W_A	orf19.4029	0.08	0.643	0.18	0.155
C6_00410C_A	SRO77	orf19.1203	0.08	0.481	0.19	0.308
C6_02150C_A	C6_02150C_A	orf19.3455	0.08	0.721	0.06	0.864
C6_02900C_A	C6_02900C_A	orf19.5566	0.08	0.485	0.02	0.963
C6_03270C_A	AYR2	orf19.5615	0.08	0.748	0.97	0.157
C6_03320W_A	C6_03320W_A	orf19.5620	0.08	0.629	0.02	0.98
C6_03630W_A	PAD1	orf19.5731	0.08	0.241	0.08	0.714
C6_04440C_A	C6_04440C_A	orf19.2129	0.08	0.455	0.17	0.243
C7_00260C_A	C7_00260C_A	orf19.7096	0.08	0.215	0	0.999
C7_01340W_A	MRE11	orf19.6915	0.08	0.632	0.05	0.772
C7_01910C_A	C7_01910C_A	orf19.6530	0.08	0.387	0.17	0.562
C7_02100W_A	C7_02100W_A	orf19.6507	0.08	0.204	0.12	0.43
C7_03210W_A	C7_03210W_A	orf19.5134	0.08	0.205	0.03	0.949
C7_03250C_A	PDI1	orf19.5130	0.08	0.607	-0.05	0.853
C7_03540C_A	ENP2	orf19.6686	0.08	0.492	0.09	0.765
C7_04190C_A	UTP18	orf19.7154	0.08	0.432	0.01	0.975
C7_04290W_A	C7_04290W_A	orf19.7139	0.08	0.501	0.17	0.334
C7_04340C_A	C7_04340C_A	orf19.7127.1	0.08	0.678	0.02	0.94
CR_00320C_A	NAP1	orf19.7501	0.08	0.626	0.19	0.263
CR_00520C_A	CRM1	orf19.7483	0.08	0.242	-0.01	0.984
CR_00810W_A	CR_00810W_A	orf19.3275	0.08	0.347	-0.4	0.319
CR_00820C_A	CR_00820C_A	orf19.3273	0.08	0.404	0	0.988
CR_01260W_A	CR_01260W_A	orf19.3228	0.08	0.178	0.6	0.162
CR_01370C_A	CR_01370C_A	orf19.2520	0.08	0.118	-0.04	0.844
CR_02210W_A	CR_02210W_A	orf19.3751	0.08	0.188	0.03	0.91
CR_02340W_A	CR_02340W_A	orf19.3735	0.08	0.834	-1.19	0.33
CR_03140C_A	SYN8	orf19.2411	0.08	0.611	0.16	0.638
CR_03200C_A	CR_03200C_A	orf19.2404	0.08	0.396	0.16	0.48
CR_03690W_A	CR_03690W_A	orf19.4368	0.08	0.237	-0.06	0.712
CR_03930C_A	CR_03930C_A	orf19.474	0.08	0.208	-0.07	0.627
CR_03990C_A	GCD1	orf19.481	0.08	0.194	0.08	0.662
CR_04180C_A	CR_04180C_A	orf19.504	0.08	0.275	0.03	0.82
CR_04470W_A	GPI2	orf19.538	0.08	0.118	-0.04	0.928
CR_05490W_A	SUA72	orf19.3519	0.08	0.123	0.18	0.566
CR_07380C_A	KSR1	orf19.6131	0.08	0.615	-0.08	0.668
CR_08000C_A	CR_08000C_A	orf19.597	0.08	0.0876	-0.32	0.118
CR_08350W_A	CR_08350W_A	orf19.6403	0.08	0.196	0.16	0.181
CR_09010C_A	CR_09010C_A	orf19.7297	0.08	0.293	-0.22	0.238
CR_10680W_A	RPO21	orf19.7655	0.08	0.179	-0.12	0.344
CR_10750C_A	CR_10750C_A	orf19.7664	0.08	0.326	0.25	0.176
C1_00160C_A	C1_00160C_A	orf19.6090	0.07	0.0902	0.15	0.225
C1_00960C_A	SET1	orf19.6009	0.07	0.272	-0.01	0.98
C1_01870C_A	CYS4	orf19.4536	0.07	0.0876	0.1	0.376
[truncated: 3,894 more rows]

## Sheet: Diff Fcz
ASSEMBLY22_ID	Gene	ORF19_ID	snf5 + Fcz vs WT +Fcz
			log2FC_Int	fdr_Int
C7_00110W_A	SOD3	orf19.7111.1	6.22	0.0255
C1_05830W_A	C1_05830W_A	orf19.2468	5.09	0.0986
C7_00430W_A	C7_00430W_A	orf19.7077	3.54	0.0902
C6_00790C_A	CTR1	orf19.3646	3.11	0.0718
C4_06780C_A	OYE32	orf19.3131	2.28	0.0924
C1_01980W_A	HGT1	orf19.4527	2.12	0.0876
C6_01990W_A	PLB1	orf19.689	2.08	0.0902
C6_02210W_A	C6_02210W_A	orf19.3461	1.76	0.0876
C7_03140W_A	C7_03140W_A	orf19.5141	1.74	0.0942
C7_00510W_A	MAC1	orf19.7068	1.61	0.0558
C2_02970C_A	ALD5	orf19.5806	1.6	0.0718
C2_02940W_A	MET1	orf19.5811	1.28	0.0986
C7_02920W_A	C7_02920W_A	orf19.5169	1.25	0.0876
C7_03310W_A	C7_03310W_A	orf19.1344	1.23	0.0986
C3_01300C_A	NCE103	orf19.1721	1.22	0.061
C3_02950C_A	MET13	orf19.288	1.14	0.0648
C2_06720W_A	GRE2	orf19.3150	1.08	0.0942
C4_05560C_A	ARO9	orf19.1237	0.98	0.0876
C7_02150C_A	ECM42	orf19.6500	0.88	0.0986
C1_04010C_A	C1_04010C_A	orf19.4476	0.87	0.0876
C6_01110W_A	FAD2	orf19.118	0.87	0.0876
CR_10860C_A	CTA26	orf19.7680	0.86	0.0902
C2_01300C_A	MNN24	orf19.1995	0.81	0.0941
C5_02000C_A	ACH1	orf19.3171	0.73	0.07
CR_00090C_A	CR_00090C_A	orf19.7531	0.72	0.0876
C2_00340C_A	ARO8	orf19.2098	0.71	0.0718
C2_07070W_A	C2_07070W_A	orf19.2262	0.71	0.0998
CR_00020W_A	TLO1	orf19.7544	0.7	0.0986
C1_04290C_A	ACS2	orf19.1064	0.69	0.0876
C2_01530C_A	C2_01530C_A	orf19.1460	0.68	0.061
C4_06120W_A	GDH3	orf19.4716	0.66	0.061
C2_04310W_A	ERG10	orf19.1591	0.65	0.0648
C4_04160W_A	C4_04160W_A	orf19.5293	0.63	0.0876
C2_06890C_A	C2_06890C_A	orf19.2244	0.62	0.0876
C5_04270C_A	SAH1	orf19.3911	0.62	0.0876
C2_00350W_A	C2_00350W_A	orf19.2097	0.61	0.0876
C5_00660C_A	ERG11	orf19.922	0.61	0.0902
C4_00750C_A	C4_00750C_A	orf19.4167	0.59	0.0718
C4_05400C_A	C4_05400C_A	orf19.1797	0.59	0.08
C4_04380C_A	C4_04380C_A	orf19.1409.2	0.59	0.0942
C4_07250C_A	TLO10	orf19.3074	0.58	0.0648
C2_09140C_A	MET10	orf19.4076	0.58	0.0876
C3_01280W_A	C3_01280W_A	orf19.1723	0.57	0.0718
C2_00010W_A	TLO5	orf19.1925	0.56	0.0986
C3_02600C_A	SLC1	orf19.250	0.55	0.0876
C1_00040W_A	CTA2	orf19.6112	0.53	0.0902
C3_05990C_A	C3_05990C_A	orf19.7380	0.53	0.0924
C2_00700W_A	C2_00700W_A	orf19.2057	0.52	0.0876
C2_01550W_A	SMP2	orf19.1462	0.52	0.0986
C5_05500C_A	CTA24	orf19.4054	0.51	0.0876
C6_03080C_A	ADO1	orf19.5591	0.49	0.0924
C4_04410C_A	LYS4	orf19.3846	0.46	0.0851
C4_00010W_A	TLO9	orf19.362	0.46	0.0876
C1_11450C_A	SAM2	orf19.657	0.45	0.0876
CR_03110W_A	CR_03110W_A	orf19.2415	0.44	0.0876
C4_06100W_A	CWH41	orf19.4719	0.43	0.0876
C7_02840C_A	ERG5	orf19.5178	0.42	0.0902
CR_10010C_A	MSS51	orf19.7577	0.42	0.0902
CR_03400W_A	CR_03400W_A	orf19.2382	0.4	0.0902
C6_03450C_A	NAM2	orf19.5705	0.4	0.0986
C1_09950C_A	C1_09950C_A	orf19.4862	0.39	0.0876
C1_06180W_A	TLO34	orf19.2661	0.37	0.0986
C3_01760W_A	AFG3	orf19.1669	0.34	0.0902
C1_03600W_A	C1_03600W_A	orf19.3060	0.32	0.0902
C2_06540C_A	SPF1	orf19.30	0.31	0.0902
C2_00160C_A	NAT2	orf19.2116	0.3	0.0876
C4_02290W_A	LAB5	orf19.2774	0.3	0.0986
C2_06150C_A	RPN10	orf19.4102	0.27	0.0986
CR_01650W_A	URA5	orf19.2555	-0.3	0.0998
C1_12310C_A	CSI2	orf19.5232	-0.31	0.0986
C2_03210W_A	C2_03210W_A	orf19.909.1	-0.31	0.0986
C4_00160C_A	CAR2	orf19.5641	-0.32	0.0986
C3_02470C_A	RPL9B	orf19.236	-0.33	0.0986
CR_09530C_A	CR_09530C_A	orf19.6608	-0.34	0.0876
C2_02710C_A	C2_02710C_A	orf19.5835	-0.34	0.0902
CR_06540W_A	KIP1	orf19.712	-0.35	0.0942
C5_00670C_A	HMS1	orf19.921	-0.36	0.0902
C1_01670C_A	ESP1	orf19.3356	-0.36	0.0924
C1_03940W_A	C1_03940W_A	orf19.4468	-0.36	0.0924
C1_12760W_A	C1_12760W_A	orf19.6346	-0.36	0.0942
C1_13620W_A	ROB1	orf19.4998	-0.38	0.0986
C5_03790W_A	GUK1	orf19.1115	-0.38	0.0998
C2_08280W_A	EAF3	orf19.2660	-0.39	0.0902
C3_05770C_A	SAM50	orf19.7358	-0.39	0.0902
C4_03740W_A	C4_03740W_A	orf19.1304	-0.39	0.0924
C1_01680C_A	C1_01680C_A	orf19.3357	-0.4	0.0876
C5_03160W_A	MED14	orf19.4348	-0.4	0.0876
C6_03210C_A	C6_03210C_A	orf19.5608	-0.4	0.0876
CR_02560C_A	ASG1	orf19.166	-0.4	0.0876
CR_03180W_A	CR_03180W_A	orf19.2406	-0.41	0.0986
CR_10060W_A	CR_10060W_A	orf19.7581	-0.42	0.0924
C7_01400C_A	C7_01400C_A	orf19.6921	-0.42	0.0968
C4_01360W_A	PGA53	orf19.4651	-0.43	0.0942
C2_08160C_A	C2_08160C_A	orf19.2168.3	-0.44	0.0876
C5_03860W_A	HAM1	orf19.1108	-0.44	0.0876
CR_06050W_A	CDC28	orf19.3856	-0.44	0.0876
C5_04310W_A	C5_04310W_A	orf19.3916	-0.44	0.0902
C1_02450C_A	C1_02450C_A	orf19.2934	-0.44	0.0942
C4_06840W_A	C4_06840W_A	orf19.3125	-0.45	0.0876
C4_01200C_A	AAT22	orf19.4669	-0.45	0.0924
C6_02530C_A	C6_02530C_A	orf19.5522	-0.47	0.0924
C1_13680C_A	GCV3	orf19.5006	-0.49	0.0876
C5_04090C_A	SUI1	orf19.1280	-0.49	0.0876
C3_03280C_A	HTA3	orf19.327	-0.5	0.0902
C2_04730W_A	C2_04730W_A	orf19.194	-0.51	0.0876
C4_05220C_A	C4_05220C_A	orf19.6861	-0.51	0.0876
C7_02550C_A	C7_02550C_A	orf19.6455	-0.51	0.0876
C3_01430W_A	C3_01430W_A	orf19.1708	-0.51	0.0942
CR_09590W_A	CR_09590W_A	orf19.6602	-0.52	0.0924
C6_00470C_A	FET99	orf19.4212	-0.53	0.0876
C3_03270W_A	C3_03270W_A	orf19.326	-0.53	0.0902
CR_05310W_A	CR_05310W_A	orf19.1012	-0.53	0.0942
C2_07420W_A	C2_07420W_A	orf19.1889	-0.53	0.0986
C2_02300W_A	C2_02300W_A	orf19.1548	-0.54	0.0986
C7_02370W_A	C7_02370W_A	orf19.6474	-0.56	0.0876
C1_05420W_A	C1_05420W_A	orf19.423	-0.56	0.0968
C1_13370W_A	C1_13370W_A	orf19.4963	-0.57	0.0876
C7_00920C_A	C7_00920C_A	orf19.7022	-0.58	0.0876
CR_07370W_A	CR_07370W_A	orf19.6132	-0.58	0.0986
C1_07680W_A	HAP2	orf19.1228	-0.6	0.0986
C2_04860W_A	PZF1	orf19.4125	-0.61	0.0941
C6_03400C_A	QCR7	orf19.5629	-0.64	0.0902
C2_03890W_A	C2_03890W_A	orf19.836	-0.65	0.0941
C1_03410W_A	C1_03410W_A	orf19.3042	-0.69	0.0986
C1_11000C_A	C1_11000C_A	orf19.2314	-0.7	0.0876
C3_05540C_A	C3_05540C_A	orf19.6989	-0.7	0.0876
C1_10080W_A	C1_10080W_A	orf19.4875	-0.73	0.0924
C4_01160W_A	CRD2	orf19.4674.1	-0.74	0.08
C1_08440C_A	C1_08440C_A	orf19.389	-0.74	0.0876
C2_08640C_A	PST2	orf19.3612	-0.79	0.0902
C4_06510C_A	CSO99	orf19.2883	-0.8	0.0876
C4_05780C_A	CFL2	orf19.1264	-0.82	0.0876
C1_08790W_A	TPO3	orf19.4737	-0.83	0.0876
C4_02320C_A	SOD1	orf19.2770.1	-0.87	0.0206
C2_04970W_A	ABP2	orf19.3529	-0.94	0.0924
CR_02880W_A	CR_02880W_A	orf19.2846	-0.98	0.0876
C1_02700C_A	C1_02700C_A	orf19.2959.1	-1.03	0.0876
C4_03960W_A	C4_03960W_A	orf19.787.1	-1.06	0.0982
C2_06560W_A	C2_06560W_A	snR8b	-1.2	0.0876
CR_04440C_A	RBR1	orf19.535	-1.45	0.0986
CR_01470W_A	CSP37	orf19.2531	-1.49	0.0924

## Sheet: Diff AmB
ASSEMBLY22_ID	Gene	ORF19_ID	snf5 + AmB vs WT +AmB
			log2FC_Int	fdr_Int
C7_00110W_A	SOD3	orf19.7111.1	5.99	0.00554
C1_01980W_A	HGT1	orf19.4527	3.42	0.00518
C6_01990W_A	PLB1	orf19.689	3.3	0.00856
C7_00430W_A	C7_00430W_A	orf19.7077	3.14	0.0438
C6_00790C_A	CTR1	orf19.3646	2.69	0.0203
C7_03310W_A	C7_03310W_A	orf19.1344	2.64	0.00518
C3_01300C_A	NCE103	orf19.1721	2.49	0.000612
C2_02970C_A	ALD5	orf19.5806	2.29	0.00702
C7_03140W_A	C7_03140W_A	orf19.5141	2.21	0.0152
C3_06530W_A	C3_06530W_A	orf19.7442	2.04	0.00856
C1_03490W_A	C1_03490W_A	orf19.3051	2.03	0.0307
C6_02210W_A	C6_02210W_A	orf19.3461	1.98	0.0145
C2_02910W_A	C2_02910W_A	orf19.5814.1	1.95	0.0325
C5_01070C_A	C5_01070C_A	orf19.1964	1.82	0.017
C3_06520C_A	C3_06520C_A	orf19.7441	1.77	0.00702
C4_03820C_A	HRQ2	orf19.5037	1.77	0.0159
C1_05960W_A	PGA45	orf19.2451	1.76	0.0145
C2_01380W_A	PLB4.5	orf19.1442	1.67	0.0395
C7_00510W_A	MAC1	orf19.7068	1.61	0.0076
C5_00600C_A	C5_00600C_A	orf19.929	1.59	0.0266
C1_14140C_A	SET3	orf19.7221	1.55	0.0326
CR_00640W_A	ACC1	orf19.7466	1.52	0.0478
C4_00750C_A	C4_00750C_A	orf19.4167	1.46	0.000612
C2_01540W_A	C2_01540W_A	orf19.1461	1.45	0.0145
C1_05950C_A	C1_05950C_A	orf19.2452	1.43	0.0326
C3_04830C_A	FAS2	orf19.5949	1.38	0.0395
CR_01930C_A	BIO2	orf19.2593	1.38	0.0461
C6_00860W_A	GPX1	orf19.87	1.36	0.038
C1_04010C_A	C1_04010C_A	orf19.4476	1.35	0.0076
C5_00190C_A	FAS1	orf19.979	1.35	0.0412
C2_09070C_A	C2_09070C_A	orf19.4066	1.34	0.0236
C1_04910C_A	C1_04910C_A	orf19.752	1.33	0.0349
CR_03450W_A	HXT5	orf19.4384	1.21	0.0145
C7_02920W_A	C7_02920W_A	orf19.5169	1.19	0.0238
C2_04830W_A	C2_04830W_A	orf19.4128	1.19	0.0337
C4_04160W_A	C4_04160W_A	orf19.5293	1.18	0.00518
C6_01110W_A	FAD2	orf19.118	1.17	0.0141
C4_01290W_A	C4_01290W_A	orf19.4658	1.17	0.0159
C3_01820W_A	C3_01820W_A	orf19.1664	1.12	0.0224
CR_10860C_A	CTA26	orf19.7680	1.1	0.0154
C7_04240C_A	C7_04240C_A	orf19.7149	1.09	0.0283
C2_01300C_A	MNN24	orf19.1995	1.08	0.0162
C7_04090C_A	C7_04090C_A	orf19.7166	1.08	0.0223
C2_01550W_A	SMP2	orf19.1462	1.07	0.00702
C3_02950C_A	MET13	orf19.288	1.07	0.0141
CR_00610W_A	IFF4	orf19.7472	1.06	0.0293
C2_01920C_A	C2_01920C_A	orf19.1504	1.06	0.046
C5_03310C_A	PCL1	orf19.2649	1.04	0.0141
C7_02150C_A	ECM42	orf19.6500	1.03	0.0175
C1_10320W_A	C1_10320W_A	orf19.4903	1.03	0.0481
C6_02980C_A	C6_02980C_A	orf19.5576	1	0.0216
C5_00660C_A	ERG11	orf19.922	0.99	0.00857
C3_04060C_A	HEM13	orf19.2803	0.98	0.0159
CR_10160W_A	FAA4	orf19.7592	0.97	0.0141
CR_00020W_A	TLO1	orf19.7544	0.97	0.0159
C2_01530C_A	C2_01530C_A	orf19.1460	0.96	0.00518
C5_02000C_A	ACH1	orf19.3171	0.95	0.00702
C4_05560C_A	ARO9	orf19.1237	0.95	0.0192
C3_02600C_A	SLC1	orf19.250	0.92	0.0076
C1_08360C_A	OLE1	orf19.5117	0.91	0.0223
C2_04310W_A	ERG10	orf19.1591	0.9	0.00518
C6_03950C_A	C6_03950C_A	orf19.5772	0.9	0.0141
C4_01280C_A	C4_01280C_A	orf19.4659	0.89	0.00554
C4_00760W_A	ZCF21	orf19.4166	0.86	0.0143
C1_06570W_A	ANT1	orf19.6254	0.86	0.0219
CR_00740C_A	BMT3	orf19.3282	0.84	0.0346
C5_04270C_A	SAH1	orf19.3911	0.83	0.0141
CR_09750C_A	CR_09750C_A	orf19.7547	0.82	0.0247
C3_03370C_A	C3_03370C_A	orf19.334	0.8	0.0185
C3_05760W_A	C3_05760W_A	orf19.7357	0.8	0.0493
CR_01140C_A	ERG27	orf19.3240	0.77	0.0447
C5_04100W_A	CDS1	orf19.1279	0.75	0.0223
C4_01530C_A	ERG251	orf19.4631	0.74	0.0076
C4_05400C_A	C4_05400C_A	orf19.1797	0.74	0.00856
C4_05770C_A	CFL1	orf19.1263	0.74	0.0104
C2_02460W_A	ERG7	orf19.1570	0.74	0.0355
C1_00430W_A	C1_00430W_A	orf19.6064	0.73	0.0257
C3_02150C_A	ERG6	orf19.1631	0.73	0.0331
C5_05200C_A	C5_05200C_A	orf19.4013	0.72	0.046
C5_02070C_A	C5_02070C_A	orf19.3161	0.71	0.00518
C7_02840C_A	ERG5	orf19.5178	0.71	0.00856
C6_03830W_A	SAL6	orf19.5758	0.71	0.0121
C1_04290C_A	ACS2	orf19.1064	0.71	0.0247
C6_03960W_A	C6_03960W_A	orf19.5773	0.7	0.0159
C2_09400C_A	ERG24	orf19.1598	0.7	0.0293
CR_01210C_A	HSE1	orf19.3233	0.69	0.0236
C3_00760W_A	ERG4	orf19.5379	0.69	0.0358
CR_08610W_A	CR_08610W_A	orf19.6435	0.67	0.039
C1_12710C_A	C1_12710C_A	orf19.6351	0.66	0.0076
C3_04330C_A	C3_04330C_A	orf19.5876	0.65	0.0411
C4_07250C_A	TLO10	orf19.3074	0.64	0.00856
C3_01310W_A	C3_01310W_A	orf19.1720	0.64	0.0159
C4_05450C_A	CBR1	orf19.1801	0.64	0.017
C1_00800C_A	ERG2	orf19.6026	0.63	0.0295
C3_05280C_A	C3_05280C_A	orf19.6007	0.63	0.0462
C1_09950C_A	C1_09950C_A	orf19.4862	0.62	0.00856
C2_02890W_A	SCT2	orf19.5815	0.62	0.0227
C2_01090C_A	ERG28	orf19.2016	0.6	0.017
C1_14000C_A	DOA4	orf19.7207	0.6	0.0279
CR_07700W_A	CR_07700W_A	orf19.1985	0.6	0.0346
C1_00510W_A	C1_00510W_A	orf19.6057	0.59	0.0159
CR_09530C_A	CR_09530C_A	orf19.6608	-0.59	0.0076
C3_02400C_A	COX7	orf19.227	-0.6	0.0426
C1_13400C_A	AGC1	orf19.4966	-0.6	0.0487
C5_03080C_A	C5_03080C_A	orf19.4337	-0.61	0.0484
C3_03270W_A	C3_03270W_A	orf19.326	-0.62	0.0232
C4_05880W_A	GAT1	orf19.1275	-0.62	0.0266
C5_00250C_A	C5_00250C_A	orf19.970	-0.62	0.0286
CR_01300W_A	CR_01300W_A	orf19.3223.1	-0.62	0.0447
C6_02530C_A	C6_02530C_A	orf19.5522	-0.64	0.0156
C4_06580W_A	CBF1	orf19.2876	-0.65	0.0202
C3_01910C_A	C3_01910C_A	orf19.1655.3	-0.66	0.0121
C4_01360W_A	PGA53	orf19.4651	-0.66	0.0141
C2_09750W_A	LEU42	orf19.1375	-0.67	0.0159
CR_03500W_A	CIT1	orf19.4393	-0.67	0.0223
C1_07920W_A	C1_07920W_A	orf19.5064.1	-0.67	0.0452
C2_08140C_A	PHM7	orf19.2170	-0.68	0.0428
C2_10170C_A	C2_10170C_A	orf19.1764	-0.68	0.0438
C1_11670W_A	C1_11670W_A	orf19.1152	-0.69	0.0432
C6_02830W_A	MNN4-4	orf19.5557	-0.69	0.0484
C1_08930C_A	C1_08930C_A	orf19.4751.1	-0.71	0.0189
C3_03710W_A	CCC1	orf19.6948	-0.71	0.0191
CR_01430W_A	CR_01430W_A	orf19.2529	-0.71	0.0242
C3_03250W_A	C3_03250W_A	orf19.323	-0.72	0.0496
CR_06510W_A	CR_06510W_A	orf19.715	-0.73	0.039
C7_00630C_A	C7_00630C_A	orf19.7056	-0.73	0.04
CR_03020C_A	CR_03020C_A	orf19.2426	-0.74	0.00856
C7_01070C_A	C7_01070C_A	orf19.7006	-0.74	0.015
C1_06550W_A	GLT1	orf19.6257	-0.76	0.0177
C3_02810C_A	FAA21	orf19.272	-0.77	0.0076
CR_06950C_A	ATX1	orf19.2369.1	-0.81	0.0141
CR_07370W_A	CR_07370W_A	orf19.6132	-0.83	0.0159
C6_03400C_A	QCR7	orf19.5629	-0.83	0.0159
C3_02480C_A	CCP1	orf19.238	-0.86	0.0141
C6_01360W_A	C6_01360W_A	orf19.3448	-0.88	0.0199
C2_07080C_A	C2_07080C_A	orf19.2263	-0.9	0.0355
CR_05480W_A	CR_05480W_A	orf19.3518	-0.93	0.0452
C1_08350C_A	C1_08350C_A	orf19.5114.1	-0.94	0.0374
C2_08640C_A	PST2	orf19.3612	-0.95	0.0162
C1_04760C_A	SYG1	orf19.768	-0.95	0.0284
C5_02080C_A	HSP12	orf19.3160	-0.96	0.0317
C2_01590W_A	COX13	orf19.1467	-0.98	0.0225
C4_00360C_A	RCH1	orf19.5663	-1.04	0.0144
C1_13670W_A	OSM2	orf19.5005	-1.04	0.0185
C4_06510C_A	CSO99	orf19.2883	-1.06	0.0133
C2_02590W_A	ZRT2	orf19.1585	-1.06	0.0279
C4_03960W_A	C4_03960W_A	orf19.787.1	-1.06	0.0395
C1_07600W_A	ATP7	orf19.2785	-1.07	0.0145
C1_00310W_A	C1_00310W_A	orf19.6077	-1.08	0.0337
C5_02110W_A	C5_02110W_A	orf19.4216	-1.08	0.0487
C1_12910W_A	C1_12910W_A	orf19.4921.1	-1.13	0.0395
C1_02700C_A	C1_02700C_A	orf19.2959.1	-1.17	0.0159
C6_00930C_A	C6_00930C_A	orf19.94	-1.2	0.0263
C2_06570C_A	C2_06570C_A	orf19.33	-1.2	0.0292
CR_08890C_A	ASR2	orf19.7284	-1.21	0.0462
CR_02880W_A	CR_02880W_A	orf19.2846	-1.22	0.0175
C4_07040W_A	C4_07040W_A	orf19.3105	-1.28	0.00856
C1_01490W_A	C1_01490W_A	orf19.3335	-1.28	0.0317
C4_02320C_A	SOD1	orf19.2770.1	-1.31	0.000612
C4_01160W_A	CRD2	orf19.4674.1	-1.34	0.00518
CR_04440C_A	RBR1	orf19.535	-1.44	0.0496
C1_08790W_A	TPO3	orf19.4737	-1.46	0.00702
C6_04610C_A	NAG3	orf19.2158	-1.5	0.0227
CR_01470W_A	CSP37	orf19.2531	-1.51	0.0337
C2_06560W_A	C2_06560W_A	snR8b	-1.65	0.0159
C2_00760C_A	C2_00760C_A	orf19.2048	-1.72	0.0395
C1_07160C_A	C1_07160C_A	orf19.4450.1	-1.77	0.0189
C6_02330W_A	C6_02330W_A	orf19.3475	-1.77	0.0279
C2_04940C_A	ITR1	orf19.3526	-1.91	0.0224
CR_10100C_A	INO1	orf19.7585	-2.09	0.0247
C1_09420W_A	LIP2	orf19.4804	-2.62	0.046
C4_07260W_A	C4_07260W_A	orf19.3073	-2.92	0.0411
