# Supplementary material for: Regulation of copper uptake by the SWI/SNF chromatin remodeling complex in Candida albicans affects susceptibility to antifungal and oxidative stresses under hypoxia
Source: FEMS Yeast Res. 2024 May 17;24:foae018. doi: 10.1093/femsyr/foae018 (PMC11160329; doi:10.1093/femsyr/foae018)
Supplement: foae018_Supplemental_Files [file foae018_supplemental_files.zip › Table S2.xlsx]

## Sheet: Description
Table S2
Description
Lists of C. albicans strains and primers used in this study.

## Sheet: Strains
	Name	Parental strain	Genotype	Reference (PMID)
	DAY286	BWP17	ura3∆::imm434/ura3∆::imm434 his1::hisG/his1::hisG arg4::hisG/pARG4::URA3::arg4:.hisG	Dennison et al. 2005 (16043373)
	snf5 (DHY2)	BWP17	ura3∆::limm434 ura3∆::limm434 arg4::hisG arg4::hisG his1::hisG his1::hisG::pHIS1 snf5∆::ARG4 snf5∆::URA3	Finkel et al., 2012 (22359502)
	snf5-pSNF5 (DHY8)	CAI4	ura3∆::limm434 ura3∆::limm434 arg4::hisG arg4::hisG his1::hisG his1::hisG::pHIS1-SNF5 snf5∆::ARG4 snf5∆::URA3	Finkel et al., 2012 (22359502)
	DHY2 URA-	DHY2	ura3∆::limm434 ura3∆::limm434 arg4::hisG arg4::hisG his1::hisG his1::hisG::pHIS1 snf5∆::ARG4/snf5∆	Burgain et al., 2019 (31809527)
	mac1	SN152	his1/his1, leu2/leu2, arg4/arg4, URA3/ura3:imm434, IRO1/iro1:imm434 mac1∆::LEU2/mac1∆::HIS1	Homann et al., 2009 (20041210)
	snf5-OECTR1	snf5 (DHY2)	snf5, RPS1/rps1::CipAct-CTR1	This study
	SN148-OECTR1	SN148	SN148, RPS1/rps1::CipAct-CTR1-cyc	This study
	SN148	RM1000	ura3Δ/::imm434::ura3Δ::imm434 iro1Δ::IRO1/iro1Δ::imm434 his1Δ::hisG/his1Δ::hisG leu2Δ/leu2Δ arg4Δ/arg4Δ	Noble et al., 2005 (15701792)
	ASJC1	SN148	SN148,RPS1/rps1::Cip-Act-URA3	This study
	snf5/snf5 mac1/mac1	DHY2 URA-	DHY2 URA-, mac1Δ::SAT1/mac1Δ::URA3	Sellam et al. 2019 (30921326)

## Sheet: Primers
	Name	Gene	Sequence (5'→3')
	Primers for qPCR
	ACT1 RT Fwd	ACT1	GCTTTTGGTGTTTGACGAGT
	ACT1 RT Rev	ACT1	GCTGTGTTTGTGTTTGTGTTG
	CRP1 RT Fwd	CRP1	GCGCACAGCTGATTTGATTAC
	CRP1 RT Rev	CRP1	TAGCCCAAAGCCAACCATATAA
	CTR1 RT Fwd	CTR1	CGGCCACTTCAGCTGTTAT
	CTR1 RT Rev	CTR1	GTCCATACCTTCCATAGCCATAC
	CUP1 RT Fwd	CUP1	AGTTAACTACGCATCTGGCT
	CUP1 RT Rev	CUP1	GAAGCACATTTGCATTCAGTTTC
	CUP2 RT Fwd	CUP2	CTCACAAATTGCCACCAGTAATC
	CUP2 RT Rev	CUP2	CTTAGCGGTAACCCTACATCTTT
	FRE7 RT Fwd	FRE7	ACATGCCGTATGCTACACTATC
	FRE7 RT Rev	FRE7	CTCCACAAACGGTTGCAATAAC
	MAC1 RT Fwd	MAC1	AAGGGAAGACCAGGTGTTTATG
	MAC1 RT Rev	MAC1	ACCATTTGTCGAAGGCTTATCT
	SOD1 RT Fwd	SOD1	TGCCTTGAGAGGTTTCCATAT T
	SOD1 RT Rev	SOD1	TCTGGAGCACCATGTTGTTTA
	SOD3 RT Fwd	SOD3	AAGGATCAGGTTGGGCATTTA
	SOD3 RT Rev	SOD3	TGTGGTGCAGAGATTGTATCC
	Name	Description	Sequence (5'→3')
	Primers for cloning for gene overexpression
	CTR1-OE-F (MluI)	Cloning CTR1 to generate Cip-Act-CTR1-cyc	AAGCTTATATACGCGTATGGAATTCTTAAAAAGACACGAAGGTCA
	CTR1-OE-R (XmaI)	Cloning CTR1 to generate Cip-Act-CTR1-cyc	GTCGACATATCCCGGGTTAGCAACAATTTCTAGGAGGACCTCTTTTAATTCTG
	Primers for PCR screen of gene overexpression
	OE diag F1		AGTGTGTGTGTTCCAAGTCCC
	CTR1-OE- diag R1		GTCCATACCTTCCATAGCCATAC
	OE diag R2		AATAGAGAGAAACTATATTATACAC
	CTR1-OE-diag F2		CGGCCACTTCAGCTGTTAT
	Primers for gene deletion
	MAC1-KO-F		accgtgtgacaagaaggcaacaaagtgggtcaacaatcgagatacgctagaagatgtgtctgacaatagggtgaagtcatgttgctcaaaaaagaccaaaGAAGCTTCGTACGCTGCAGGTC
	MAC1-KO-R		agattctttcccaatgtaatacgagatgtcagttggttcttgcattgttggatttgatttgatggagtgaaaaatttctaaatggtcgttgaatatttcaTCTGATATCATCGATGAATTCGAG
	Primers for PCR screen of gene deletion
	MAC1-KO-Exdiag F		ctgaaattgggtgattgattgttatt
	MAC1-KO-Exdiag R		tttctgcgtcgctgagtt
	MAC1-KO-Intdiag F		aagggaagaccaggtgtttatg
	MAC1-KO-Intdiag R		tcagggtcggtagtggtatt
